# Supplementary material for: Gene functions of the Ambystoma altamirani skin microbiome vary across space and time but potential antifungal genes are widespread and prevalent
Source: Microb Genom. 2024 Jan 19;10(1):001181. doi: 10.1099/mgen.0.001181 (PMC10868611; doi:10.1099/mgen.0.001181)
Supplement: Supplementary material 2 [file mgen-10-1181-s002.xlsx]

## Sheet: Table S1
Table S1. Identity of the BCC and AF genes identifed in Au_Bd_Coas_1 MAG based on the eggnog Orthologous Groups database (V 5.0.2)
GenID	Preferred_name	PFAMs	CAZy	KEGG_ko	Potential BCC or AF function
JEJFIGAO_00004	dgkA	DAGK_prokar	-	ko:K00901	Secondary metabolism
JEJFIGAO_00009	ilvI	TPP_enzyme_C,TPP_enzyme_M,TPP_enzyme_N	-	ko:K01652	Secondary metabolism
JEJFIGAO_00010	ilvH	ACT_5,ALS_ss_C	-	ko:K01653	Secondary metabolism
JEJFIGAO_00011	ilvC	IlvC,IlvN	-	ko:K00053	Secondary metabolism
JEJFIGAO_00028	-	TPP_enzyme_C,TPP_enzyme_M,TPP_enzyme_N	-	ko:K01652	Secondary metabolism
JEJFIGAO_00029	-	SGL	-	ko:K01053	Secondary metabolism
JEJFIGAO_00071	fumA	Fumerase,Fumerase_C	-	ko:K01676	Secondary metabolism
JEJFIGAO_00072	-	FumaraseC_C,Lyase_1	-	ko:K01679	Secondary metabolism
JEJFIGAO_00087	trbI	TrbI	-	ko:K20533	Quorum sensing
JEJFIGAO_00088	trbG	CagX	-	ko:K20532	Quorum sensing
JEJFIGAO_00089	-	VirB8	-	ko:K20531	Quorum sensing
JEJFIGAO_00090	-	TrbL	-	ko:K07344	Quorum sensing
JEJFIGAO_00092	-	DUF4141	-	ko:K20266	Quorum sensing
JEJFIGAO_00093	trbE	CagE_TrbE_VirB	-	ko:K20530	Quorum sensing
JEJFIGAO_00095	trbC	TrbC	-	ko:K20528	Quorum sensing
JEJFIGAO_00096	trbB	T2SSE	-	ko:K20527	Quorum sensing
JEJFIGAO_00098	traG	T4SS-DNA_transf	-	ko:K03205	Secretion systems
JEJFIGAO_00113	-	Gp5_C,Phage_GPD	-	ko:K11904	Secretion systems
JEJFIGAO_00117	clpV	AAA,AAA_2,ClpB_D2-small,Clp_N	-	ko:K11907	Secretion systems
JEJFIGAO_00118	clpV	AAA,AAA_2,ClpB_D2-small,Clp_N	-	ko:K11907	Biofilm formation
JEJFIGAO_00122	-	T6SS_TssG	-	ko:K11895	Biofilm formation
JEJFIGAO_00129	-	VipB	-	ko:K11900	Biofilm formation
JEJFIGAO_00130	-	T6SS_VipA	-	ko:K11901	Biofilm formation
JEJFIGAO_00133	-	ImpA_N	-	ko:K11902	Biofilm formation
JEJFIGAO_00134	-	DUF2094	-	ko:K11890	Biofilm formation
JEJFIGAO_00135	icmF	IcmF-related,IcmF_C,ImcF-related_N	-	ko:K11891	Secretion systems
JEJFIGAO_00136	-	DotU,OmpA	-	ko:K11892	Secretion systems
JEJFIGAO_00137	-	T6SS_VasE	-	ko:K11893	Biofilm formation
JEJFIGAO_00138	-	T6SS-SciN	-	ko:K11906	Secretion systems
JEJFIGAO_00140	-	FHA	-	ko:K07169,ko:K11913	Secretion systems
JEJFIGAO_00144	-	T6SS_HCP	-	ko:K06887,ko:K11903	Secretion systems
JEJFIGAO_00193	aroG	DAHP_synth_1	-	ko:K01626	Quorum sensing
JEJFIGAO_00222	fadD	AMP-binding,AMP-binding_C	-	ko:K01897	Quorum sensing
JEJFIGAO_00229	gapA	Gp_dh_C,Gp_dh_N	-	ko:K00134	Secondary metabolism
JEJFIGAO_00230	tktA	Transket_pyr,Transketolase_C,Transketolase_N	-	ko:K00615	Secondary metabolism
JEJFIGAO_00233	fba	F_bP_aldolase	-	ko:K01624	Secondary metabolism
JEJFIGAO_00234	-	2CSK_N,HisKA	-	ko:K07645	Quorum sensing
JEJFIGAO_00235	-	Response_reg,Trans_reg_C	-	ko:K02483,ko:K07666	Quorum sensing
JEJFIGAO_00238	pykA	PK,PK_C	-	ko:K00873	Secondary metabolism
JEJFIGAO_00240	-	AMP-binding,AMP-binding_C	-	ko:K00666,ko:K01897,ko:K12508,ko:K18661	Quorum sensing
JEJFIGAO_00272	tyrB	Aminotran_1_2	-	ko:K00832	Secondary metabolism
JEJFIGAO_00287	-	Thiolase_C,Thiolase_N	-	ko:K00626	Secondary metabolism
JEJFIGAO_00308	phbA	Thiolase_C,Thiolase_N	-	ko:K00626	Secondary metabolism
JEJFIGAO_00311	iaaA	Asparaginase_2	-	ko:K01424,ko:K13051	Secondary metabolism
JEJFIGAO_00321	-	CHASE8,GAF_2,GGDEF	-	ko:K21021	Biofilm formation
JEJFIGAO_00337	rseP	PDZ,PDZ_2,Peptidase_M50	-	ko:K11749	Quorum sensing
JEJFIGAO_00338	dxr	DXPR_C,DXP_redisom_C,DXP_reductoisom	-	ko:K00099	Secondary metabolism
JEJFIGAO_00339	cdsA	CTP_transf_1	-	ko:K00981	Secondary metabolism
JEJFIGAO_00340	uppS	Prenyltransf	-	ko:K00806	Secondary metabolism
JEJFIGAO_00354	glyA	SHMT	-	ko:K00600	Secondary metabolism
JEJFIGAO_00356	aroC	Chorismate_synt	-	ko:K01736	Secondary metabolism
JEJFIGAO_00384	-	DHDPS	-	ko:K01714,ko:K13876	Secondary metabolism
JEJFIGAO_00388	-	HTH_Crp_2,cNMP_binding	-	ko:K10914	Quorum sensing
JEJFIGAO_00405	hisZ	tRNA-synt_His	-	ko:K02502	Secondary metabolism
JEJFIGAO_00409	hfq	Hfq	-	ko:K03666	Quorum sensing
JEJFIGAO_00414	ispG	GcpE	-	ko:K03526	Secondary metabolism
JEJFIGAO_00418	ndk	NDK	-	ko:K00940	Secondary metabolism
JEJFIGAO_00424	surE	SurE	-	ko:K03787	Secondary metabolism
JEJFIGAO_00441	-	CYTH	-	ko:K01768	Biofilm formation
JEJFIGAO_00446	apbA	ApbA,ApbA_C	-	ko:K00077	Secondary metabolism
JEJFIGAO_00506	gspE	T2SSE,T2SSE_N	-	ko:K02454,ko:K02652	Secretion systems
JEJFIGAO_00617	-	SBP_bac_8	-	ko:K02055	Quorum sensing
JEJFIGAO_00690	-	ABC_tran,BCA_ABC_TP_C	-	ko:K01995,ko:K06020	Quorum sensing
JEJFIGAO_00693	-	Peripla_BP_6	-	ko:K01999	Quorum sensing
JEJFIGAO_00706	adhC	ADH_N,ADH_zinc_N	-	ko:K00121	Secondary metabolism
JEJFIGAO_00711	gltA	Citrate_synt	-	ko:K01647	Secondary metabolism
JEJFIGAO_00713	sdhB	Fer2_3,Fer4_17,Fer4_8	-	ko:K00240	Secondary metabolism
JEJFIGAO_00714	sdhA	FAD_binding_2,Succ_DH_flav_C	-	ko:K00239	Secondary metabolism
JEJFIGAO_00715	sdhD	Sdh_cyt	-	ko:K00242	Secondary metabolism
JEJFIGAO_00716	sdhC	Sdh_cyt	-	ko:K00241	Secondary metabolism
JEJFIGAO_00718	mdh	Ldh_1_C,Ldh_1_N	-	ko:K00024	Secondary metabolism
JEJFIGAO_00722	acnB	Aconitase,Aconitase_2_N,Aconitase_B_N	-	ko:K01682	Secondary metabolism
JEJFIGAO_00729	acnA	Aconitase,Aconitase_C	-	ko:K01681	Secondary metabolism
JEJFIGAO_00731	aidB_1	Acyl-CoA_dh_1,Acyl-CoA_dh_M	-	ko:K00249	Secondary metabolism
JEJFIGAO_00738	ilvD2	ILVD_EDD	-	ko:K01687	Secondary metabolism
JEJFIGAO_00754	ribH	DMRL_synthase	-	ko:K00794	Secondary metabolism
JEJFIGAO_00755	ribB	DHBP_synthase,GTP_cyclohydro2	-	ko:K14652	Secondary metabolism
JEJFIGAO_00766	ddh	DAPDH_C,DapB_N	-	ko:K03340	Secondary metabolism
JEJFIGAO_00776	-	Biotin_carb_C,Biotin_carb_N,Biotin_lipoyl,CPSase_L_D2	-	ko:K11263	Secondary metabolism
JEJFIGAO_00792	-	Biotin_carb_C,Biotin_carb_N,CPSase_L_D2	-	ko:K01961	Secondary metabolism
JEJFIGAO_00802	yidC	60KD_IMP,YidC_periplas	-	ko:K03217	Secretion systems
JEJFIGAO_00817	-	Flavodoxin_2	-	ko:K00355	Secondary metabolism
JEJFIGAO_00831	-	ABC_tran	-	ko:K01996	Quorum sensing
JEJFIGAO_00832	-	ABC_tran,BCA_ABC_TP_C	-	ko:K01995	Quorum sensing
JEJFIGAO_00833	-	BPD_transp_2	-	ko:K01998	Quorum sensing
JEJFIGAO_00834	-	BPD_transp_2	-	ko:K01997	Quorum sensing
JEJFIGAO_00835	-	Peripla_BP_6	-	ko:K01999	Quorum sensing
JEJFIGAO_00851	dapB	DapB_C,DapB_N	-	ko:K00215	Secondary metabolism
JEJFIGAO_00860	proA	Aldedh	-	ko:K00147	Secondary metabolism
JEJFIGAO_00888	-	ADH_N,ADH_zinc_N	-	ko:K00001	Secondary metabolism
JEJFIGAO_00899	-	DLH	-	ko:K01061	Secondary metabolism
JEJFIGAO_00907	hemB	ALAD	-	ko:K01698	Secondary metabolism
JEJFIGAO_00941	ampR	HTH_1,LysR_substrate	-	ko:K03566,ko:K17850	Biofilm formation
JEJFIGAO_00945	-	ADH_N,ADH_zinc_N	-	ko:K00001,ko:K00008	Secondary metabolism
JEJFIGAO_00958	argH	ASL_C2,Lyase_1	-	ko:K01755	Secondary metabolism
JEJFIGAO_00966	clcD	DLH	-	ko:K01061	Secondary metabolism
JEJFIGAO_00969	thrB	APH	-	ko:K02204	Secondary metabolism
JEJFIGAO_00997	livF	ABC_tran,BCA_ABC_TP_C	-	ko:K01996	Quorum sensing
JEJFIGAO_00998	livG	ABC_tran,BCA_ABC_TP_C	-	ko:K01995	Quorum sensing
JEJFIGAO_00999	livM	BPD_transp_2	-	ko:K01998	Quorum sensing
JEJFIGAO_01000	livH	BPD_transp_2	-	ko:K01997	Quorum sensing
JEJFIGAO_01018	purN	Formyl_trans_N	-	ko:K11175	Secondary metabolism
JEJFIGAO_01030	ribF	FAD_syn,Flavokinase	-	ko:K11753	Secondary metabolism
JEJFIGAO_01042	gspE1	T2SSE,T2SSE_N	-	ko:K02454,ko:K02652	Secretion systems
JEJFIGAO_01144	-	ABC_tran,BCA_ABC_TP_C	-	ko:K01995	Quorum sensing
JEJFIGAO_01145	-	BPD_transp_2	-	ko:K01997	Quorum sensing
JEJFIGAO_01146	-	BPD_transp_2	-	ko:K01998	Quorum sensing
JEJFIGAO_01147	livK	Peripla_BP_6	-	ko:K01999	Quorum sensing
JEJFIGAO_01148	livF_15	ABC_tran	-	ko:K01996	Quorum sensing
JEJFIGAO_01149	-	AMP-binding	-	ko:K01897	Quorum sensing
JEJFIGAO_01151	-	Thiolase_C,Thiolase_N	-	ko:K00626	Secondary metabolism
JEJFIGAO_01162	-	Citrate_synt	-	ko:K01647	Secondary metabolism
JEJFIGAO_01188	-	HTH_Crp_2,cNMP_binding	-	ko:K10914	Quorum sensing
JEJFIGAO_01193	trpC	IGPS	-	ko:K01609	Secondary metabolism
JEJFIGAO_01194	trpD	Glycos_trans_3N,Glycos_transf_3	-	ko:K00766	Secondary metabolism
JEJFIGAO_01195	trpG	GATase	-	ko:K01658	Quorum sensing
JEJFIGAO_01202	-	OEP	-	ko:K18139	Quorum sensing
JEJFIGAO_01210	-	CM_2	-	ko:K04782	Secondary metabolism
JEJFIGAO_01211	trpE	Anth_synt_I_N,Chorismate_bind	-	ko:K01657	Quorum sensing
JEJFIGAO_01219	-	Asn_synthase,GATase_7	-	ko:K01953	Secondary metabolism
JEJFIGAO_01222	-	Asn_synthase,GATase_7	-	ko:K01953	Secondary metabolism
JEJFIGAO_01230	wlbD	Epimerase_2	-	ko:K01791,ko:K13019	Biofilm formation
JEJFIGAO_01234	cpsB	MannoseP_isomer,NTP_transferase	-	ko:K00971,ko:K16011	Biofilm formation
JEJFIGAO_01314	-	HATPase_c,HisKA	-	ko:K07645	Quorum sensing
JEJFIGAO_01315	-	Response_reg,Trans_reg_C	-	ko:K07666	Quorum sensing
JEJFIGAO_01316	tolC	OEP	-	ko:K12340	Secretion systems
JEJFIGAO_01336	-	GerE,Response_reg	-	ko:K07687	Biofilm formation
JEJFIGAO_01337	-	HATPase_c,HisKA,Hpt,PAS_3,PAS_4,Response_reg	-	ko:K07677	Biofilm formation
JEJFIGAO_01338	-	GerE,Response_reg	-	ko:K07687	Biofilm formation
JEJFIGAO_01407	-	AMP-binding,AMP-binding_C	-	ko:K01897	Quorum sensing
JEJFIGAO_01417	glcD	FAD-oxidase_C,FAD_binding_4	-	ko:K00102,ko:K00104,ko:K03777	Secondary metabolism
JEJFIGAO_01432	-	Biotin_carb_C,Biotin_carb_N,CPSase_L_D2	-	ko:K01961	Secondary metabolism
JEJFIGAO_01456	-	DAO,DAO_C	-	ko:K00111	Secondary metabolism
JEJFIGAO_01507	psd	PS_Dcarbxylase	-	ko:K01613	Secondary metabolism
JEJFIGAO_01535	amiC	Peripla_BP_5	-	ko:K01999	Quorum sensing
JEJFIGAO_01547	-	ECH_1	-	ko:K01692,ko:K01715	Secondary metabolism
JEJFIGAO_01566	-	FBPase	-	ko:K03841	Secondary metabolism
JEJFIGAO_01568	fbp	FBPase	-	ko:K03841	Secondary metabolism
JEJFIGAO_01577	secA	SEC-C,SecA_DEAD,SecA_PP_bind,SecA_SW	-	ko:K03070	Secretion systems
JEJFIGAO_01581	hemE	URO-D	-	ko:K01599	Secondary metabolism
JEJFIGAO_01583	ansB2	Asparaginase	-	ko:K01424,ko:K05597	Secondary metabolism
JEJFIGAO_01586	algC	PGM_PMM_I,PGM_PMM_II,PGM_PMM_III,PGM_PMM_IV	-	ko:K01835,ko:K01840,ko:K15778	Secondary metabolism
JEJFIGAO_01595	-	Aminotran_1_2	-	ko:K00817	Secondary metabolism
JEJFIGAO_01597	bluB	Nitroreductase	-	ko:K02303,ko:K04719	Secondary metabolism
JEJFIGAO_01642	-	Semialdhyde_dh	-	ko:K00145	Secondary metabolism
JEJFIGAO_01658	dctD	HTH_8,Response_reg,Sigma54_activat	-	ko:K10126,ko:K10941	Biofilm formation
JEJFIGAO_01662	nat1	Acetyltransf_2	-	ko:K00622	Secondary metabolism
JEJFIGAO_01676	gyaR	2-Hacid_dh,2-Hacid_dh_C	-	ko:K00015,ko:K00090	Secondary metabolism
JEJFIGAO_01692	aroA	Cytidylate_kin,EPSP_synthase	-	ko:K00800	Secondary metabolism
JEJFIGAO_01693	tyrA	PDH	-	ko:K04517	Secondary metabolism
JEJFIGAO_01694	pheA	ACT,CM_2,PDT	-	ko:K14170	Secondary metabolism
JEJFIGAO_01698	ubiG	Methyltransf_23	-	ko:K00568	Secondary metabolism
JEJFIGAO_01722	-	Acyl-CoA_dh_1,Acyl-CoA_dh_M,Acyl-CoA_dh_N	-	ko:K00249	Secondary metabolism
JEJFIGAO_01736	icd	Iso_dh	-	ko:K00031	Secondary metabolism
JEJFIGAO_01757	cysM	PALP	-	ko:K12339	Secondary metabolism
JEJFIGAO_01762	-	HTH_1,LysR_substrate	-	ko:K03566	Biofilm formation
JEJFIGAO_01773	-	Peripla_BP_6	-	ko:K01999	Quorum sensing
JEJFIGAO_01774	ribH2	DMRL_synthase	-	ko:K00794	Secondary metabolism
JEJFIGAO_01785	-	Gp5_C,Phage_GPD	-	ko:K11904	Secretion systems
JEJFIGAO_01803	-	TPP_enzyme_C,TPP_enzyme_M,TPP_enzyme_N	-	ko:K01652	Secondary metabolism
JEJFIGAO_01804	aldA	Aldedh	-	ko:K00128,ko:K00130	Secondary metabolism
JEJFIGAO_01833	purK	ATP-grasp	-	ko:K01589	Secondary metabolism
JEJFIGAO_01834	purE	AIRC	-	ko:K01588	Secondary metabolism
JEJFIGAO_01839	-	HTH_1,LysR_substrate	-	ko:K03566	Biofilm formation
JEJFIGAO_01843	purC	SAICAR_synt	-	ko:K01923	Secondary metabolism
JEJFIGAO_01860	ubiA	UbiA	-	ko:K03179	Secondary metabolism
JEJFIGAO_01861	proC	F420_oxidored,P5CR_dimer	-	ko:K00286	Secondary metabolism
JEJFIGAO_01864	ilvB2	TPP_enzyme_C,TPP_enzyme_M,TPP_enzyme_N	-	ko:K01652	Secondary metabolism
JEJFIGAO_01875	glpD	DAO,DAO_C	-	ko:K00111	Secondary metabolism
JEJFIGAO_01887	secY	SecY	-	ko:K03076	Secretion systems
JEJFIGAO_01959	-	T4SS-DNA_transf	-	ko:K03205	Secretion systems
JEJFIGAO_01961	trbB	T2SSE	-	ko:K20527	Quorum sensing
JEJFIGAO_01962	-	TrbC	-	ko:K20528	Quorum sensing
JEJFIGAO_01963	trbD	VirB3	-	ko:K20529	Quorum sensing
JEJFIGAO_01964	-	CagE_TrbE_VirB	-	ko:K20530	Quorum sensing
JEJFIGAO_01965	-	DUF4141	-	ko:K20266	Quorum sensing
JEJFIGAO_01967	-	TrbL	-	ko:K07344	Quorum sensing
JEJFIGAO_01968	-	VirB8	-	ko:K20531	Quorum sensing
JEJFIGAO_01969	-	CagX	-	ko:K20532	Quorum sensing
JEJFIGAO_01970	-	TrbI	-	ko:K20533	Quorum sensing
JEJFIGAO_01989	-	FlgM	-	ko:K02398	Biofilm formation
JEJFIGAO_02000	fliN	FliMN_C	-	ko:K02417,ko:K03225	Secretion systems
JEJFIGAO_02035	-	PhzC-PhzF	-	ko:K06998	Quorum sensing
JEJFIGAO_02101	-	GGDEF,MASE2	-	ko:K18968	Biofilm formation
JEJFIGAO_02104	-	HTH_1,LysR_substrate	-	ko:K03566	Biofilm formation
JEJFIGAO_02120	-	Response_reg,Trans_reg_C	-	ko:K07667	Quorum sensing
JEJFIGAO_02122	livG	ABC_tran,BCA_ABC_TP_C	-	ko:K01995	Quorum sensing
JEJFIGAO_02123	livM	BPD_transp_2,DUF3382	-	ko:K01998	Quorum sensing
JEJFIGAO_02124	livH1	BPD_transp_2	-	ko:K01997	Quorum sensing
JEJFIGAO_02125	braC	Peripla_BP_6	-	ko:K01999	Quorum sensing
JEJFIGAO_02128	gcvP	GDC-P	-	ko:K00281	Secondary metabolism
JEJFIGAO_02129	gcvH	GCV_H	-	ko:K02437	Secondary metabolism
JEJFIGAO_02130	gcvT	GCV_T,GCV_T_C	-	ko:K00605	Secondary metabolism
JEJFIGAO_02131	-	AMP-binding,AMP-binding_C	-	ko:K00666,ko:K01897	Quorum sensing
JEJFIGAO_02133	-	DMT_YdcZ	-	ko:K09936	Quorum sensing
JEJFIGAO_02149	-	DHDPS	-	ko:K01714	Secondary metabolism
JEJFIGAO_02176	livF	ABC_tran	-	ko:K01996	Quorum sensing
JEJFIGAO_02184	katE	Catalase,Catalase-rel,DJ-1_PfpI	-	ko:K03781	Secondary metabolism
JEJFIGAO_02195	cysE	Hexapep,SATase_N	-	ko:K00640	Biofilm formation
JEJFIGAO_02219	-	Peripla_BP_6	-	ko:K01999	Quorum sensing
JEJFIGAO_02280	-	OEP	-	ko:K18139	Quorum sensing
JEJFIGAO_02290	gbd1	Fe-ADH	-	ko:K00043,ko:K13954	Secondary metabolism
JEJFIGAO_02298	-	Aldedh	-	ko:K00128,ko:K22187	Secondary metabolism
JEJFIGAO_02300	-	Peripla_BP_6	-	ko:K01999	Quorum sensing
JEJFIGAO_02309	-	ApbA,ApbA_C	-	ko:K00077	Secondary metabolism
JEJFIGAO_02336	-	LuxE	-	ko:K06046	Quorum sensing
JEJFIGAO_02362	plsC	Acyltransferase	-	ko:K00655	Secondary metabolism
JEJFIGAO_02368	tdcB	PALP	-	ko:K01754	Secondary metabolism
JEJFIGAO_02371	purD	GARS_A,GARS_C,GARS_N	-	ko:K01945	Secondary metabolism
JEJFIGAO_02372	-	Coprogen_oxidas	-	ko:K00228	Secondary metabolism
JEJFIGAO_02394	gph	HAD_2	-	ko:K01091	Secondary metabolism
JEJFIGAO_02404	-	HTH_1,LysR_substrate	-	ko:K03566	Biofilm formation
JEJFIGAO_02409	tktB	Transketolase_N	-	ko:K00615	Secondary metabolism
JEJFIGAO_02410	-	Transket_pyr,Transketolase_C	-	ko:K00615	Secondary metabolism
JEJFIGAO_02415	rpe	Ribul_P_3_epim	-	ko:K01783	Secondary metabolism
JEJFIGAO_02431	pcaF	Thiolase_C,Thiolase_N	-	ko:K00626,ko:K00632	Secondary metabolism
JEJFIGAO_02436	gltB	GATase_2,GXGXG,Glu_syn_central,Glu_synthase	-	ko:K00265,ko:K00284	Secondary metabolism
JEJFIGAO_02437	gltD	Fer4_20,Pyr_redox_2	-	ko:K00266	Secondary metabolism
JEJFIGAO_02438	tatC	TatC	-	ko:K03118	Secretion systems
JEJFIGAO_02439	tatB	MttA_Hcf106	-	ko:K03117	Secretion systems
JEJFIGAO_02440	tatA	MttA_Hcf106	-	ko:K03116	Secretion systems
JEJFIGAO_02444	hisE	PRA-PH	-	ko:K01523	Secondary metabolism
JEJFIGAO_02445	hisI	PRA-CH	-	ko:K01496,ko:K11755	Secondary metabolism
JEJFIGAO_02446	hisF	His_biosynth	-	ko:K02500	Secondary metabolism
JEJFIGAO_02448	ragA	Glyco_hydro_114,Polysacc_deac_1	-	ko:K21006	Biofilm formation
JEJFIGAO_02449	-	TPR_15,TPR_19	-	ko:K21007	Biofilm formation
JEJFIGAO_02450	ragC	LpoB	-	ko:K21008	Biofilm formation
JEJFIGAO_02451	ragD	GAF_3,PelD_GGDEF	-	ko:K21009	Biofilm formation
JEJFIGAO_02452	-	-	-	ko:K21010	Biofilm formation
JEJFIGAO_02453	ragF	DUF3492,Glyco_trans_1_4,Glycos_transf_1	GT4	ko:K21011	Biofilm formation
JEJFIGAO_02454	ragG	PelG	-	ko:K21012	Biofilm formation
JEJFIGAO_02468	hisG	HisG	-	ko:K00765	Secondary metabolism
JEJFIGAO_02470	hisD	Histidinol_dh	-	ko:K00013	Secondary metabolism
JEJFIGAO_02473	hisC	Aminotran_1_2	-	ko:K00817	Secondary metabolism
JEJFIGAO_02474	hisB	IGPD	-	ko:K01693	Secondary metabolism
JEJFIGAO_02475	hisH	GATase	-	ko:K02501	Secondary metabolism
JEJFIGAO_02476	hisA	His_biosynth	-	ko:K01814	Secondary metabolism
JEJFIGAO_02478	-	Aldose_epim	-	ko:K01792	Secondary metabolism
JEJFIGAO_02491	secA	SEC-C,SecA_DEAD,SecA_PP_bind,SecA_SW	-	ko:K03070	Secretion systems
JEJFIGAO_02492	argJ	ArgJ	-	ko:K00620	Secondary metabolism
JEJFIGAO_02500	pilB	T2SSE,T2SSE_N	-	ko:K02454,ko:K02504,ko:K02652	Secretion systems
JEJFIGAO_02502	ispB	polyprenyl_synt	-	ko:K02523	Secondary metabolism
JEJFIGAO_02514	hemA	GlutR_N,GlutR_dimer,Shikimate_DH	-	ko:K02492	Secondary metabolism
JEJFIGAO_02528	ubiE	Ubie_methyltran	-	ko:K03183	Secondary metabolism
JEJFIGAO_02548	-	SBP_bac_5	-	ko:K02035	Quorum sensing
JEJFIGAO_02549	-	ABC_tran,oligo_HPY	-	ko:K02032,ko:K10823	Quorum sensing
JEJFIGAO_02550	oppD	ABC_tran,oligo_HPY	-	ko:K02031,ko:K15583	Quorum sensing
JEJFIGAO_02551	-	BPD_transp_1,OppC_N	-	ko:K02034	Quorum sensing
JEJFIGAO_02552	-	BPD_transp_1	-	ko:K02033	Quorum sensing
JEJFIGAO_02556	prs	Pribosyl_synth,Pribosyltran_N	-	ko:K00948	Secondary metabolism
JEJFIGAO_02558	ispE	GHMP_kinases_C,GHMP_kinases_N	-	ko:K00919	Secondary metabolism
JEJFIGAO_02606	ispD	IspD	-	ko:K00991,ko:K12506	Secondary metabolism
JEJFIGAO_02607	ispF	YgbB	-	ko:K01770,ko:K12506	Secondary metabolism
JEJFIGAO_02608	risS	HAMP,HATPase_c,HisKA,RisS_PPD	-	ko:K07638	Biofilm formation
JEJFIGAO_02609	ompR	Response_reg,Trans_reg_C	-	ko:K02483,ko:K07659	Biofilm formation
JEJFIGAO_02625	adhA	ADH_N,ADH_zinc_N	-	ko:K13953,ko:K18382	Secondary metabolism
JEJFIGAO_02663	ilvD3	ILVD_EDD	-	ko:K01687,ko:K22186	Secondary metabolism
JEJFIGAO_02695	-	AMP-binding,AMP-binding_C	-	ko:K00666,ko:K01897	Quorum sensing
JEJFIGAO_02721	-	ECH_2	-	ko:K01692	Secondary metabolism
JEJFIGAO_02731	guaB	CBS,IMPDH,NMO	-	ko:K00088	Secondary metabolism
JEJFIGAO_02760	lldD	FMN_dh	-	ko:K00101,ko:K00104	Secondary metabolism
JEJFIGAO_02761	leuA	HMGL-like,LeuA_dimer	-	ko:K01649	Secondary metabolism
JEJFIGAO_02777	-	BPD_transp_2	-	ko:K01997	Quorum sensing
JEJFIGAO_02778	-	BPD_transp_2	-	ko:K01998	Quorum sensing
JEJFIGAO_02779	-	ABC_tran,BCA_ABC_TP_C	-	ko:K01995	Quorum sensing
JEJFIGAO_02784	rpoN2	Sigma54_AID,Sigma54_CBD,Sigma54_DBD	-	ko:K03092	Biofilm formation
JEJFIGAO_02801	-	AAA_16,BTAD,Guanylate_cyc,Pkinase	-	ko:K01768	Biofilm formation
JEJFIGAO_02846	ilvD4	ILVD_EDD	-	ko:K01687,ko:K22186	Secondary metabolism
JEJFIGAO_02876	acnD	Aconitase,Aconitase_C	-	ko:K01681,ko:K20455	Secondary metabolism
JEJFIGAO_02885	-	Lactonase	-	ko:K07404	Secondary metabolism
JEJFIGAO_02887	paaK	AMP-binding,AMP-binding_C_2	-	ko:K01912	Biofilm formation
JEJFIGAO_02908	pgk	PGK	-	ko:K00927	Secondary metabolism
JEJFIGAO_02917	secF	SecD_SecF,Sec_GG	-	ko:K03074	Secretion systems
JEJFIGAO_02918	secD	SecD-TM1,SecD_SecF,Sec_GG	-	ko:K03072	Secretion systems
JEJFIGAO_02919	yajC	YajC	-	ko:K03210	Secretion systems
JEJFIGAO_02933	purB	ASL_C,Lyase_1	-	ko:K01756	Secondary metabolism
JEJFIGAO_02950	sucD	CoA_binding,Ligase_CoA	-	ko:K01902	Secondary metabolism
JEJFIGAO_02951	sucC	ATP-grasp_2,Ligase_CoA	-	ko:K01903	Secondary metabolism
JEJFIGAO_02952	argC	Semialdhyde_dh	-	ko:K00145	Secondary metabolism
JEJFIGAO_02958	basR_3	Response_reg,Trans_reg_C	-	ko:K02483,ko:K07666,ko:K07774	Quorum sensing
JEJFIGAO_02987	-	Asparaginase	-	ko:K01424	Secondary metabolism
JEJFIGAO_03003	argE	M20_dimer,Peptidase_M20	-	ko:K01438	Secondary metabolism
JEJFIGAO_03009	metH	B12-binding,B12-binding_2,Met_synt_B12,Pterin_bind,S-methyl_trans	-	ko:K00548	Secondary metabolism
JEJFIGAO_03043	acd12	Acyl-CoA_dh_1,Acyl-CoA_dh_M,Acyl-CoA_dh_N	-	ko:K00249	Secondary metabolism
JEJFIGAO_03049	-	Thiolase_C,Thiolase_N	-	ko:K00626	Secondary metabolism
JEJFIGAO_03059	-	ADH_N,ADH_zinc_N	-	ko:K00001,ko:K00121	Secondary metabolism
JEJFIGAO_03060	-	Peripla_BP_6	-	ko:K01999	Quorum sensing
JEJFIGAO_03073	metHa	S-methyl_trans	-	ko:K00548	Secondary metabolism
JEJFIGAO_03103	-	Peptidase_C26	-	ko:K01658,ko:K07010	Quorum sensing
JEJFIGAO_03117	-	Acyl-CoA_dh_1,Acyl-CoA_dh_M,Acyl-CoA_dh_N	-	ko:K00249	Secondary metabolism
JEJFIGAO_03127	wecB	Epimerase_2	-	ko:K01791	Biofilm formation
JEJFIGAO_03158	-	SBP_bac_5	-	ko:K02035,ko:K13893	Quorum sensing
JEJFIGAO_03161	gsiA	ABC_tran,oligo_HPY	-	ko:K02031,ko:K02032,ko:K13896	Quorum sensing
JEJFIGAO_03172	-	Thiolase_C,Thiolase_N	-	ko:K00626	Secondary metabolism
JEJFIGAO_03191	ghrA	2-Hacid_dh_C	-	ko:K12972	Secondary metabolism
JEJFIGAO_03221	putA	Aldedh,Pro_dh,Pro_dh-DNA_bdg	-	ko:K00249,ko:K00294,ko:K13821	Secondary metabolism
JEJFIGAO_03256	-	BPD_transp_2	-	ko:K01998	Quorum sensing
JEJFIGAO_03257	-	BPD_transp_2	-	ko:K01997	Quorum sensing
JEJFIGAO_03258	-	ABC_tran	-	ko:K01996	Quorum sensing
JEJFIGAO_03259	-	ABC_tran,BCA_ABC_TP_C	-	ko:K01995	Quorum sensing
JEJFIGAO_03260	-	Peripla_BP_6	-	ko:K01999	Quorum sensing
JEJFIGAO_03261	metE	Meth_synt_1,Meth_synt_2	-	ko:K00549	Secondary metabolism
JEJFIGAO_03307	aroQ	DHquinase_II	-	ko:K03786	Secondary metabolism
JEJFIGAO_03314	aceE1	Transketolase_C,Transketolase_N	-	ko:K00163	Secondary metabolism
JEJFIGAO_03327	accA	ACCA	-	ko:K01962	Secondary metabolism
JEJFIGAO_03329	lysC	AA_kinase,ACT,ACT_7	-	ko:K00928	Secondary metabolism
JEJFIGAO_03335	glcB	Malate_synthase	-	ko:K01638	Secondary metabolism
JEJFIGAO_03348	aldA	Aldedh	-	ko:K00138	Secondary metabolism
JEJFIGAO_03362	-	HTH_1,LysR_substrate	-	ko:K03566	Biofilm formation
JEJFIGAO_03365	-	ABC_tran,oligo_HPY	-	ko:K02032	Quorum sensing
JEJFIGAO_03366	-	ABC_tran,oligo_HPY	-	ko:K02031	Quorum sensing
JEJFIGAO_03367	-	BPD_transp_1,OppC_N	-	ko:K02034	Quorum sensing
JEJFIGAO_03368	-	BPD_transp_1	-	ko:K02033	Quorum sensing
JEJFIGAO_03369	-	SBP_bac_5	-	ko:K02035	Quorum sensing
JEJFIGAO_03372	pgi	PGI	-	ko:K01810	Secondary metabolism
JEJFIGAO_03373	tal	TAL_FSA	-	ko:K00616	Secondary metabolism
JEJFIGAO_03380	coq7	COQ7	-	ko:K06134	Secondary metabolism
JEJFIGAO_03382	ilvA	PALP,Thr_dehydrat_C	-	ko:K01754	Secondary metabolism
JEJFIGAO_03385	gspC	T2SSC	-	ko:K02452	Secretion systems
JEJFIGAO_03386	gspG	N_methyl,T2SSG	-	ko:K02456	Secretion systems
JEJFIGAO_03387	-	GspH,N_methyl	-	ko:K02457	Secretion systems
JEJFIGAO_03388	gspI	N_methyl,T2SSI	-	ko:K02458	Secretion systems
JEJFIGAO_03389	gspJ	N_methyl	-	ko:K02459	Secretion systems
JEJFIGAO_03390	gspK	T2SSK	-	ko:K02460	Secretion systems
JEJFIGAO_03391	gspL	GspL_C,T2SSL	-	ko:K02461	Secretion systems
JEJFIGAO_03392	gspM	T2SSM	-	ko:K02462	Secretion systems
JEJFIGAO_03393	gspN	T2SSN	-	ko:K02463	Biofilm formation
JEJFIGAO_03394	gspD	Secretin,Secretin_N	-	ko:K02453	Secretion systems
JEJFIGAO_03395	gspE	T2SSE,T2SSE_N	-	ko:K02454,ko:K02652	Secretion systems
JEJFIGAO_03400	gspF	T2SSF	-	ko:K02455	Secretion systems
JEJFIGAO_03401	-	5-nucleotidase	-	ko:K01081	Secondary metabolism
JEJFIGAO_03421	ribE	Lum_binding	-	ko:K00793	Secondary metabolism
JEJFIGAO_03423	ushA	5_nucleotid_C,Metallophos	-	ko:K01081,ko:K11751	Secondary metabolism
JEJFIGAO_03437	dxs	DXP_synthase_N,Transket_pyr,Transketolase_C	-	ko:K01662	Secondary metabolism
JEJFIGAO_03438	ispA	polyprenyl_synt	-	ko:K00795	Secondary metabolism
JEJFIGAO_03443	flhD	FlhD	-	ko:K02403	Quorum sensing
JEJFIGAO_03444	flhC	FlhC	-	ko:K02402	Quorum sensing
JEJFIGAO_03447	hemC	Porphobil_deam,Porphobil_deamC	-	ko:K01749	Secondary metabolism
JEJFIGAO_03448	hemD	HEM4	-	ko:K01719	Secondary metabolism
JEJFIGAO_03449	hemX	HEM4,HemX	-	ko:K02496,ko:K13543	Secondary metabolism
JEJFIGAO_03470	ispH	LYTB	-	ko:K03527	Secondary metabolism
JEJFIGAO_03510	-	Gp5_C,Phage_GPD	-	ko:K11904	Secretion systems
JEJFIGAO_03518	-	HATPase_c,HisKA,PAS_7,Response_reg,dCache_1	-	ko:K10819,ko:K20975	Biofilm formation
JEJFIGAO_03548	-	2-Hacid_dh_C	-	ko:K00058,ko:K12972	Secondary metabolism
JEJFIGAO_03558	-	FumaraseC_C,Lyase_1	-	ko:K01679	Secondary metabolism
JEJFIGAO_03560	-	ADSL_C,Lyase_1	-	ko:K01756,ko:K01857	Secondary metabolism
JEJFIGAO_03564	cysK	PALP	-	ko:K01738	Secondary metabolism
JEJFIGAO_03575	dapF	DAP_epimerase	-	ko:K01778	Secondary metabolism
JEJFIGAO_03580	dksA	zf-dskA_traR	-	ko:K06204	Biofilm formation
JEJFIGAO_03600	rpoN	Sigma54_AID,Sigma54_CBD,Sigma54_DBD	-	ko:K03092	Biofilm formation
JEJFIGAO_03607	rocF	Arginase	-	ko:K01476,ko:K01480,ko:K12255,ko:K18459	Secondary metabolism
JEJFIGAO_03608	arcB	OCD_Mu_crystall	-	ko:K01750	Secondary metabolism
JEJFIGAO_03621	-	Thiolase_C,Thiolase_N	-	ko:K00626,ko:K00632	Secondary metabolism
JEJFIGAO_03623	-	Acyl-CoA_dh_1,Acyl-CoA_dh_M,Acyl-CoA_dh_N	-	ko:K00249	Secondary metabolism
JEJFIGAO_03697	rpiB	LacAB_rpiB	-	ko:K01808	Secondary metabolism
JEJFIGAO_03710	-	Acyl-CoA_dh_1,Acyl-CoA_dh_C,Acyl-CoA_dh_M,Acyl-CoA_dh_N,AcylCoA_DH_N	-	ko:K00248	Secondary metabolism
JEJFIGAO_03752	fadA	Thiolase_C,Thiolase_N	-	ko:K00632	Secondary metabolism
JEJFIGAO_03772	argB	AA_kinase	-	ko:K00930	Secondary metabolism
JEJFIGAO_03784	-	Secretin,Secretin_N	-	ko:K02453	Secretion systems
JEJFIGAO_03786	-	T2SSM_b	-	ko:K02462	Secretion systems
JEJFIGAO_03787	-	PilN	-	ko:K02461	Secretion systems
JEJFIGAO_03788	-	T2SSK	-	ko:K02460	Secretion systems
JEJFIGAO_03803	hpnC	SQS_PSY	-	ko:K02291	Secondary metabolism
JEJFIGAO_03804	hpnD	SQS_PSY	-	ko:K02291	Secondary metabolism
JEJFIGAO_03813	-	HAD_2,Hydrolase	-	ko:K20862	Secondary metabolism
JEJFIGAO_03814	hemH	Ferrochelatase	-	ko:K01772	Secondary metabolism
JEJFIGAO_03828	sgaA	Aminotran_5	-	ko:K00830	Secondary metabolism
JEJFIGAO_03848	-	HATPase_c,HisKA,Response_reg	-	ko:K07677	Biofilm formation
JEJFIGAO_03850	-	HATPase_c,HisKA,Hpt,Response_reg	-	ko:K07677	Biofilm formation
JEJFIGAO_03851	-	GerE,Response_reg	-	ko:K07687	Biofilm formation
JEJFIGAO_03895	ctaA	COX15-CtaA	-	ko:K02259	Secondary metabolism
JEJFIGAO_03896	ctaB	UbiA	-	ko:K02257	Secondary metabolism
JEJFIGAO_03909	-	FHA,T2SSE,Yop-YscD_cpl	-	ko:K02283,ko:K20527	Quorum sensing
JEJFIGAO_03924	ppaX	HAD_2	-	ko:K01091	Secondary metabolism
JEJFIGAO_03931	plsX	FA_synthesis	-	ko:K03621	Secondary metabolism
JEJFIGAO_03941	lepB	Peptidase_S24,Peptidase_S26	-	ko:K03100	Quorum sensing
JEJFIGAO_03949	pfkA	PFK	-	ko:K00850,ko:K21071	Secondary metabolism
JEJFIGAO_03952	purT	ATP-grasp,Epimerase	-	ko:K08289	Secondary metabolism
JEJFIGAO_03959	accD	Carboxyl_trans	-	ko:K01963	Secondary metabolism
JEJFIGAO_03960	trpA	Trp_syntA	-	ko:K01695	Secondary metabolism
JEJFIGAO_03961	trpB	PALP	-	ko:K01696	Secondary metabolism
JEJFIGAO_03962	trpF	PRAI	-	ko:K01817	Secondary metabolism
JEJFIGAO_03965	asd	Semialdhyde_dh,Semialdhyde_dhC	-	ko:K00133	Secondary metabolism
JEJFIGAO_03966	leuB	Iso_dh	-	ko:K00052	Secondary metabolism
JEJFIGAO_03967	leuD	Aconitase_C	-	ko:K01704	Secondary metabolism
JEJFIGAO_03969	leuC	Aconitase	-	ko:K01703	Secondary metabolism
JEJFIGAO_03984	alaA	Aminotran_1_2	-	ko:K14260	Secondary metabolism
JEJFIGAO_03985	hom	ACT,Homoserine_dh,NAD_binding_3	-	ko:K00003	Secondary metabolism
JEJFIGAO_03986	thrC	PALP,Thr_synth_N	-	ko:K01733	Secondary metabolism
JEJFIGAO_03991	dapA2	DHDPS	-	ko:K01714	Secondary metabolism
JEJFIGAO_04018	-	SBP_bac_6	-	ko:K02055	Quorum sensing
JEJFIGAO_04019	-	BPD_transp_1	-	ko:K02053	Quorum sensing
JEJFIGAO_04020	-	BPD_transp_1	-	ko:K02053	Quorum sensing
JEJFIGAO_04021	-	ABC_tran,TOBE_2	-	ko:K02052	Quorum sensing
JEJFIGAO_04022	cpdA	Metallophos	-	ko:K03651	Biofilm formation
JEJFIGAO_04024	-	DUF1573,OmpA	-	ko:K16191,ko:K20276	Quorum sensing
JEJFIGAO_04027	sucA	2-oxogl_dehyd_N,E1_dh,OxoGdeHyase_C,Transket_pyr	-	ko:K00164	Secondary metabolism
JEJFIGAO_04028	sucB	2-oxoacid_dh,Biotin_lipoyl,E3_binding	-	ko:K00658	Secondary metabolism
JEJFIGAO_04029	odhL	Pyr_redox_2,Pyr_redox_dim	-	ko:K00382	Secondary metabolism
JEJFIGAO_04167	glyA2	SHMT	-	ko:K00600	Secondary metabolism
JEJFIGAO_04182	pldA	PLA1	-	ko:K01058	Secondary metabolism
JEJFIGAO_04191	-	GGDEF	-	ko:K21019	Biofilm formation
JEJFIGAO_04198	rpiA	Rib_5-P_isom_A	-	ko:K01807	Secondary metabolism
JEJFIGAO_04203	lhgO	DAO	-	ko:K00111	Secondary metabolism
JEJFIGAO_04224	-	ADH_N,ADH_zinc_N_2	-	ko:K00001	Secondary metabolism
JEJFIGAO_04275	pilL	CheW,H-kinase_dim,HATPase_c,Hpt,Response_reg	-	ko:K02487,ko:K06596	Biofilm formation
JEJFIGAO_04276	pilJ	MCPsignal,PilJ	-	ko:K02660	Biofilm formation
JEJFIGAO_04277	pilI	CheW	-	ko:K02659	Biofilm formation
JEJFIGAO_04278	pilH	Response_reg	-	ko:K02658	Biofilm formation
JEJFIGAO_04279	pilG	Response_reg	-	ko:K02657	Biofilm formation
JEJFIGAO_04281	hemL	Aminotran_3	-	ko:K01845	Secondary metabolism
JEJFIGAO_04285	purH	AICARFT_IMPCHas,MGS	-	ko:K00602	Secondary metabolism
JEJFIGAO_04286	fis	HTH_8	-	ko:K03557	Biofilm formation
JEJFIGAO_04305	-	ApbA,ApbA_C	-	ko:K00077	Secondary metabolism
JEJFIGAO_04326	-	Shikimate_dh_N,ThiF	-	ko:K00014	Secondary metabolism
JEJFIGAO_04330	aroQ	DHquinase_II	-	ko:K03786	Secondary metabolism
JEJFIGAO_04338	-	SBP_bac_5	-	ko:K02035	Quorum sensing
JEJFIGAO_04367	-	Acyl-CoA_dh_1,Acyl-CoA_dh_M,Acyl-CoA_dh_N	-	ko:K00249	Secondary metabolism
JEJFIGAO_04369	-	HTH_Crp_2,cNMP_binding	-	ko:K10914	Quorum sensing
JEJFIGAO_04390	-	Peripla_BP_6	-	ko:K01999	Quorum sensing
JEJFIGAO_04391	-	Peripla_BP_6	-	ko:K01999	Quorum sensing
JEJFIGAO_04392	-	BPD_transp_2	-	ko:K01997	Quorum sensing
JEJFIGAO_04393	-	BPD_transp_2	-	ko:K01998	Quorum sensing
JEJFIGAO_04394	-	ABC_tran,BCA_ABC_TP_C	-	ko:K01995	Quorum sensing
JEJFIGAO_04395	-	ABC_tran	-	ko:K01996	Quorum sensing
JEJFIGAO_04397	-	Thiolase_C,Thiolase_N	-	ko:K00626	Secondary metabolism
JEJFIGAO_04444	acsA	ACAS_N,AMP-binding,AMP-binding_C	-	ko:K01895	Secondary metabolism
JEJFIGAO_04453	ilvD	ILVD_EDD	-	ko:K01687	Secondary metabolism
JEJFIGAO_04455	-	ECH_1	-	ko:K18383	Secondary metabolism
JEJFIGAO_04470	cobA	TP_methylase	-	ko:K02303	Secondary metabolism
JEJFIGAO_04471	trpD3	Glycos_trans_3N,Glycos_transf_3	-	ko:K00766	Secondary metabolism
JEJFIGAO_04481	gmr	EAL,GGDEF,MHYT	-	ko:K21023	Biofilm formation
JEJFIGAO_04484	-	Peripla_BP_6	-	ko:K01999	Quorum sensing
JEJFIGAO_04497	idnK	AAA_33,SKI	-	ko:K00851	Secondary metabolism
JEJFIGAO_04505	-	AMP-binding	-	ko:K01897	Quorum sensing
JEJFIGAO_04517	-	Peripla_BP_6	-	ko:K01999	Quorum sensing
JEJFIGAO_04540	aceE	Transketolase_N	-	ko:K00163	Secondary metabolism
JEJFIGAO_04541	aceF	2-oxoacid_dh,Biotin_lipoyl,E3_binding	-	ko:K00382,ko:K00627	Secondary metabolism
JEJFIGAO_04542	lpdA	Biotin_lipoyl,Pyr_redox_2,Pyr_redox_dim	-	ko:K00382	Secondary metabolism
JEJFIGAO_04548	gltX	tRNA-synt_1c	-	ko:K01885	Secondary metabolism
JEJFIGAO_04549	metZ	Cys_Met_Meta_PP	-	ko:K01739,ko:K10764	Secondary metabolism
JEJFIGAO_04550	purF	GATase_6,GATase_7,Pribosyltran	-	ko:K00764	Secondary metabolism
JEJFIGAO_04557	argG	Arginosuc_synth	-	ko:K01940	Secondary metabolism
JEJFIGAO_04570	plsY	G3P_acyltransf	-	ko:K08591	Secondary metabolism
JEJFIGAO_04580	icd2	IDH	-	ko:K00031	Secondary metabolism
JEJFIGAO_04583	-	FUR	-	ko:K09823	Quorum sensing
JEJFIGAO_04605	-	AMP-binding,AMP-binding_C	-	ko:K01897	Quorum sensing
JEJFIGAO_04606	-	Thiolase_C,Thiolase_N	-	ko:K00626	Secondary metabolism
JEJFIGAO_04622	aceA	ICL	-	ko:K01637	Secondary metabolism
JEJFIGAO_04637	aceA	ICL	-	ko:K01637	Secondary metabolism
JEJFIGAO_04689	argA	AA_kinase,Acetyltransf_1	-	ko:K14682	Secondary metabolism
JEJFIGAO_04707	-	Cu-oxidase,Cu-oxidase_2,Cu-oxidase_3	-	ko:K08100	Secondary metabolism
JEJFIGAO_04711	-	OEP	-	ko:K18139	Quorum sensing
JEJFIGAO_04729	-	Pyr_redox_2,Pyr_redox_dim	-	ko:K00382	Secondary metabolism
JEJFIGAO_04742	-	DUF11	GH5,GH9	ko:K01179,ko:K20276	Quorum sensing
JEJFIGAO_04758	-	TrbI	-	ko:K20533	Quorum sensing
JEJFIGAO_04759	-	CagX	-	ko:K20532	Quorum sensing
JEJFIGAO_04760	-	VirB8	-	ko:K20531	Quorum sensing
JEJFIGAO_04761	-	TrbL	-	ko:K07344	Quorum sensing
JEJFIGAO_04762	-	DUF4141	-	ko:K20266	Quorum sensing
JEJFIGAO_04763	trbE	CagE_TrbE_VirB,DUF853	-	ko:K20530	Quorum sensing
JEJFIGAO_04764	-	CagE_TrbE_VirB,DUF853	-	ko:K20530	Quorum sensing
JEJFIGAO_04792	eno	Enolase_C,Enolase_N	-	ko:K01689	Secondary metabolism
JEJFIGAO_04811	dapA	DHDPS	-	ko:K01714	Secondary metabolism
JEJFIGAO_04846	-	Aminotran_3	-	ko:K00821	Secondary metabolism
JEJFIGAO_04847	-	SHMT	-	ko:K00600	Secondary metabolism
JEJFIGAO_04855	ffh	SRP54,SRP54_N,SRP_SPB	-	ko:K03106	Secretion systems
JEJFIGAO_04868	metK	S-AdoMet_synt_C,S-AdoMet_synt_M,S-AdoMet_synt_N	-	ko:K00789	Secondary metabolism
JEJFIGAO_04873	zwf	G6PD_C,G6PD_N	-	ko:K00036	Secondary metabolism
JEJFIGAO_04874	pgi	PGI	-	ko:K01810	Secondary metabolism
JEJFIGAO_04897	ARO1	DHQ_synthase,DHquinase_I,EPSP_synthase,SKI,Shikimate_DH,Shikimate_dh_N	-	ko:K09484,ko:K13830	Secondary metabolism
JEJFIGAO_04898	aroB	DHQ_synthase	-	ko:K01735	Secondary metabolism
JEJFIGAO_04919	ghrA_1	2-Hacid_dh_C	-	ko:K12972	Secondary metabolism
JEJFIGAO_04937	-	Peripla_BP_6	-	ko:K01999	Quorum sensing
JEJFIGAO_04938	-	BPD_transp_2	-	ko:K01997	Quorum sensing
JEJFIGAO_04939	-	BPD_transp_2	-	ko:K01998	Quorum sensing
JEJFIGAO_04940	-	ABC_tran,BCA_ABC_TP_C	-	ko:K01995	Quorum sensing
JEJFIGAO_04941	-	ABC_tran	-	ko:K01996	Quorum sensing
JEJFIGAO_04945	-	4HBT	-	ko:K19222	Secondary metabolism
JEJFIGAO_04946	-	AcetylCoA_hyd_C,AcetylCoA_hydro	-	ko:K18118	Secondary metabolism
JEJFIGAO_04950	-	Acyl-CoA_dh_1,Acyl-CoA_dh_N	-	ko:K00249	Secondary metabolism
JEJFIGAO_04974	pckG	PEPCK_C,PEPCK_N	-	ko:K01596	Secondary metabolism
JEJFIGAO_04976	tdcB	ACT,ACT_4,PALP	-	ko:K01754	Secondary metabolism
JEJFIGAO_04979	-	AMP-binding,AMP-binding_C	-	ko:K01911,ko:K12508	Secondary metabolism
JEJFIGAO_04995	-	PALP	-	ko:K06001	Secondary metabolism
JEJFIGAO_05000	acnD	Aconitase,Aconitase_C	-	ko:K01681,ko:K20455	Secondary metabolism
JEJFIGAO_05002	sdsL	PALP	-	ko:K17989	Secondary metabolism
JEJFIGAO_05019	adk	ADK,ADK_lid	-	ko:K00939	Secondary metabolism
JEJFIGAO_05020	ansB	Asparaginase	-	ko:K01424	Secondary metabolism
JEJFIGAO_05046	-	SBP_bac_5	-	ko:K02035,ko:K15584	Quorum sensing
JEJFIGAO_05047	-	BPD_transp_1	-	ko:K02033	Quorum sensing
JEJFIGAO_05048	-	BPD_transp_1	-	ko:K02034	Quorum sensing
JEJFIGAO_05049	-	ABC_tran,oligo_HPY	-	ko:K02031,ko:K02032	Quorum sensing
JEJFIGAO_05055	-	FMN_red,Flavodoxin_5	-	ko:K03809	Secondary metabolism
JEJFIGAO_05061	metC	Cys_Met_Meta_PP	-	ko:K01760	Secondary metabolism
JEJFIGAO_05103	cpaF	T2SSE	-	ko:K02283,ko:K20527	Quorum sensing
JEJFIGAO_05134	qseB	Response_reg,Trans_reg_C	-	ko:K02483,ko:K07666	Quorum sensing
JEJFIGAO_05175	acsA	ACAS_N,AMP-binding,AMP-binding_C	-	ko:K01895	Secondary metabolism
JEJFIGAO_05203	-	DLH	-	ko:K01061	Secondary metabolism
JEJFIGAO_05206	panE	ApbA,ApbA_C	-	ko:K00077	Secondary metabolism
JEJFIGAO_05209	ftsY	SRP54,SRP54_N	-	ko:K03110	Secretion systems
JEJFIGAO_05223	gpmA	His_Phos_1	-	ko:K01834	Secondary metabolism
JEJFIGAO_05226	secB	SecB	-	ko:K03071	Secretion systems
JEJFIGAO_05227	gpsA	NAD_Gly3P_dh_C,NAD_Gly3P_dh_N	-	ko:K00057	Secondary metabolism
JEJFIGAO_05228	lysA	Orn_Arg_deC_N,Orn_DAP_Arg_deC	-	ko:K01586	Secondary metabolism
JEJFIGAO_05231	panC	Pantoate_ligase	-	ko:K01918	Secondary metabolism
JEJFIGAO_05232	panB	Pantoate_transf	-	ko:K00606	Secondary metabolism
JEJFIGAO_05245	panD	Asp_decarbox	-	ko:K01579	Secondary metabolism
JEJFIGAO_05282	menC	MR_MLE_C,MR_MLE_N	-	ko:K01856,ko:K01860,ko:K02549	Secondary metabolism
JEJFIGAO_05302	-	HTH_1,LysR_substrate	-	ko:K03566	Biofilm formation
JEJFIGAO_05318	-	4HBT,4HBT_2	-	ko:K01075	Secondary metabolism
JEJFIGAO_05320	-	Acyl-CoA_dh_1,Acyl-CoA_dh_M,Acyl-CoA_dh_N	-	ko:K00249	Secondary metabolism
JEJFIGAO_05331	-	Gp5_C,Phage_GPD	-	ko:K11904	Secretion systems
JEJFIGAO_05332	purM	AIRS,AIRS_C	-	ko:K01933	Secondary metabolism
JEJFIGAO_05338	argD	Aminotran_3	-	ko:K00821	Secondary metabolism
JEJFIGAO_05339	argF	OTCace,OTCace_N	-	ko:K00611	Secondary metabolism
JEJFIGAO_05346	tyrB	Aminotran_1_2	-	ko:K00832	Secondary metabolism
JEJFIGAO_05365	-	OCD_Mu_crystall	-	ko:K01750	Secondary metabolism
JEJFIGAO_05377	-	Response_reg,Trans_reg_C	-	ko:K07666,ko:K07771	Quorum sensing
JEJFIGAO_05378	-	HATPase_c,HisKA	-	ko:K07645	Quorum sensing
JEJFIGAO_05401	-	Thiolase_C,Thiolase_N	-	ko:K00626	Secondary metabolism
JEJFIGAO_05402	-	ABC_tran,BCA_ABC_TP_C	-	ko:K01995	Quorum sensing
JEJFIGAO_05403	-	ABC_tran,BCA_ABC_TP_C	-	ko:K01996	Quorum sensing
JEJFIGAO_05404	-	BPD_transp_2	-	ko:K01997	Quorum sensing
JEJFIGAO_05406	-	BPD_transp_2	-	ko:K01998	Quorum sensing
JEJFIGAO_05412	-	Acyl-CoA_dh_1,Acyl-CoA_dh_M,Acyl-CoA_dh_N	-	ko:K00249	Secondary metabolism
JEJFIGAO_05437	purL	AIRS_C,GATase_5	-	ko:K01952	Secondary metabolism
JEJFIGAO_05451	leuA	HMGL-like,LeuA_dimer	-	ko:K01649	Secondary metabolism
JEJFIGAO_05452	leuA	HMGL-like,LeuA_dimer	-	ko:K01649	Secondary metabolism
JEJFIGAO_05453	pssA	CDP-OH_P_transf	-	ko:K17103	Secondary metabolism
JEJFIGAO_05478	-	T4SS-DNA_transf	-	ko:K03205	Secretion systems
JEJFIGAO_05480	-	FHA,T2SSE	-	ko:K02283,ko:K20527	Quorum sensing
JEJFIGAO_05481	-	TrbC	-	ko:K20528	Quorum sensing
JEJFIGAO_05482	-	VirB3	-	ko:K20529	Quorum sensing
JEJFIGAO_05503	-	Citrate_synt,HTH_17	-	ko:K01647	Secondary metabolism
JEJFIGAO_05529	-	Aldedh	-	ko:K00128	Secondary metabolism
JEJFIGAO_05530	-	HTH_Crp_2,cNMP_binding	-	ko:K10914	Quorum sensing
JEJFIGAO_05566	-	BPD_transp_2	-	ko:K01997	Quorum sensing
JEJFIGAO_05567	-	BPD_transp_2	-	ko:K01998	Quorum sensing
JEJFIGAO_05568	livG	ABC_tran,BCA_ABC_TP_C	-	ko:K01995	Quorum sensing
JEJFIGAO_05569	-	ABC_tran	-	ko:K01996	Quorum sensing
JEJFIGAO_05570	-	Peripla_BP_6	-	ko:K01999	Quorum sensing
JEJFIGAO_05585	metC2	Cys_Met_Meta_PP	-	ko:K01760	Secondary metabolism
JEJFIGAO_05595	mvaA	HMG-CoA_red	-	ko:K00021,ko:K00054	Secondary metabolism
JEJFIGAO_05620	gcd	PQQ,PQQ_2	-	ko:K00117	Secondary metabolism
JEJFIGAO_05629	-	Aldedh	-	ko:K00128,ko:K00130	Secondary metabolism
JEJFIGAO_05646	ilvE	Aminotran_4	-	ko:K00826	Secondary metabolism
JEJFIGAO_05657	glcF	CCG,Fer4_7,Fer4_8	-	ko:K11473	Secondary metabolism
JEJFIGAO_05659	glcE	FAD-oxidase_C,FAD_binding_4	-	ko:K11472	Secondary metabolism
JEJFIGAO_05689	aroE	Shikimate_DH,Shikimate_dh_N	-	ko:K00014	Secondary metabolism
JEJFIGAO_05697	-	DAHP_synth_1	-	ko:K01626	Quorum sensing
JEJFIGAO_05703	accB	Biotin_lipoyl	-	ko:K02160	Secondary metabolism
JEJFIGAO_05704	accC	Biotin_carb_C,Biotin_carb_N,CPSase_L_D2	-	ko:K01961	Secondary metabolism
JEJFIGAO_05741	katA	Catalase,Catalase-rel	-	ko:K03781	Secondary metabolism
JEJFIGAO_05745	-	SGL	-	ko:K01053	Secondary metabolism
JEJFIGAO_05767	paaK	AMP-binding,AMP-binding_C_2	-	ko:K01912	Biofilm formation
JEJFIGAO_05769	-	Peripla_BP_6	-	ko:K01999	Quorum sensing
JEJFIGAO_05770	-	BPD_transp_2	-	ko:K01997	Quorum sensing
JEJFIGAO_05771	-	ABC_tran,BCA_ABC_TP_C,BPD_transp_2	-	ko:K01995,ko:K01998	Quorum sensing
JEJFIGAO_05772	-	ABC_tran,BCA_ABC_TP_C	-	ko:K01996	Quorum sensing
JEJFIGAO_05783	paaK_2	AMP-binding,AMP-binding_C_2	-	ko:K01912	Biofilm formation
JEJFIGAO_05784	-	ABC_tran	-	ko:K01996	Quorum sensing
JEJFIGAO_05785	-	Peripla_BP_6	-	ko:K01999	Quorum sensing
JEJFIGAO_05786	-	BPD_transp_2	-	ko:K01998	Quorum sensing
JEJFIGAO_05787	-	BPD_transp_2	-	ko:K01997	Quorum sensing
JEJFIGAO_05788	-	ABC_tran,BCA_ABC_TP_C	-	ko:K01995	Quorum sensing
JEJFIGAO_05789	-	AMP-binding	-	ko:K01897	Quorum sensing
JEJFIGAO_05822	-	ECH_1	-	ko:K18383	Secondary metabolism
JEJFIGAO_05862	gpmB	His_Phos_1	-	ko:K15634	Secondary metabolism
JEJFIGAO_05864	-	SBP_bac_5	-	ko:K02035	Quorum sensing
JEJFIGAO_05865	-	BPD_transp_1	-	ko:K02033	Quorum sensing
JEJFIGAO_05866	dppC_1	BPD_transp_1,OppC_N	-	ko:K02034	Quorum sensing
JEJFIGAO_05867	-	ABC_tran,oligo_HPY	-	ko:K02031,ko:K02032	Quorum sensing
JEJFIGAO_05883	slt	SLT,SLT_L	GH23	ko:K08309	Chitinase
JEJFIGAO_05886	fadD	AMP-binding,AMP-binding_C	-	ko:K01897	Quorum sensing
JEJFIGAO_05899	-	N_methyl	-	ko:K02459	Secretion systems
JEJFIGAO_05900	-	N_methyl	-	ko:K02458	Secretion systems
JEJFIGAO_05901	-	GspH,N_methyl	-	ko:K02457	Secretion systems
JEJFIGAO_05902	-	N_methyl,T2SSG	-	ko:K02456	Secretion systems
JEJFIGAO_05903	-	T2SSF	-	ko:K02455	Secretion systems
JEJFIGAO_05904	-	T2SSE,T2SSE_N	-	ko:K02454,ko:K02652,ko:K12276	Secretion systems
JEJFIGAO_05912	nlaB	Acyltransferase	-	ko:K00655	Secondary metabolism
JEJFIGAO_05992	secE	SecE	-	ko:K03073	Secretion systems
JEJFIGAO_05997	-	Aldedh	-	ko:K00128,ko:K00154	Secondary metabolism
JEJFIGAO_06009	ribD	RibD_C,dCMP_cyt_deam_1	-	ko:K11752	Quorum sensing
JEJFIGAO_06020	tpiA	TIM	-	ko:K01803	Secondary metabolism
JEJFIGAO_06021	secG	SecG	-	ko:K03075	Secretion systems
JEJFIGAO_06039	-	ABC_tran,BCA_ABC_TP_C	-	ko:K01995	Quorum sensing
JEJFIGAO_06040	-	ABC_tran	-	ko:K01996	Quorum sensing
JEJFIGAO_06041	-	Peripla_BP_6	-	ko:K01999	Quorum sensing
JEJFIGAO_06042	-	BPD_transp_2	-	ko:K01997	Quorum sensing
JEJFIGAO_06043	-	BPD_transp_2	-	ko:K01998	Quorum sensing
JEJFIGAO_06047	-	PALP	-	ko:K01738	Secondary metabolism
JEJFIGAO_06052	miaA	IPPT	-	ko:K00791	Secondary metabolism
JEJFIGAO_06071	-	Aminotran_1_2	-	ko:K00817	Secondary metabolism
JEJFIGAO_06105	-	Beta_elim_lyase	-	ko:K01620	Secondary metabolism
JEJFIGAO_06109	-	Fer2,Guanylate_cyc	-	ko:K01768	Biofilm formation
JEJFIGAO_06117	-	AAA_5,Mg_chelatase	-	ko:K03405	Secondary metabolism
JEJFIGAO_06128	tdcB_2	PALP	-	ko:K01754	Secondary metabolism
JEJFIGAO_06143	-	Aminotran_1_2	-	ko:K00812	Secondary metabolism
JEJFIGAO_06148	-	Cys_Met_Meta_PP	-	ko:K01760	Secondary metabolism
JEJFIGAO_06164	-	Hexapep,SATase_N	-	ko:K00640	Biofilm formation
JEJFIGAO_06177	eno2	Enolase_C,Enolase_N	-	ko:K01689	Secondary metabolism
JEJFIGAO_06191	-	AMP-binding,AMP-binding_C	-	ko:K01897	Quorum sensing
JEJFIGAO_06206	-	PhzC-PhzF	-	ko:K06998	Quorum sensing
JEJFIGAO_06210	fliA	Sigma70_r2,Sigma70_r3,Sigma70_r4	-	ko:K02405	Biofilm formation

## Sheet: Table S2
Table S. Identity of the BCC and AF genes identifed in Au_Bd_Coas_12 MAG based on the eggnog Orthologous Groups database (V 5.0.2)
GenID	Preferred_name	PFAMs	CAZy	KEGG_ko	Potential BCC or AF function
GCLAOKOH_00007	purL	AIRS_C,GATase_5	-	ko:K01952	Secondary metabolism
GCLAOKOH_00048	gspN	T2SSN	-	ko:K02463	Biofilm formation
GCLAOKOH_00050	gspL	GspL_C,T2SSL	-	ko:K02461	Secretion systems
GCLAOKOH_00073	hprA	2-Hacid_dh,2-Hacid_dh_C	-	ko:K00018,ko:K00058	Secondary metabolism
GCLAOKOH_00078	-	AMP-binding,AMP-binding_C	-	ko:K01897	Quorum sensing
GCLAOKOH_00097	hisD	Histidinol_dh	-	ko:K00013	Secondary metabolism
GCLAOKOH_00107	purM	AIRS,AIRS_C	-	ko:K01933	Secondary metabolism
GCLAOKOH_00110	ilvD	ILVD_EDD	-	ko:K01687	Secondary metabolism
GCLAOKOH_00118	-	FAD_binding_3	-	ko:K03185,ko:K18800	Secondary metabolism
GCLAOKOH_00120	ilvE	Aminotran_4	-	ko:K00826	Secondary metabolism
GCLAOKOH_00127	tyrA	PDH	-	ko:K04517	Secondary metabolism
GCLAOKOH_00128	aroA	Cytidylate_kin,EPSP_synthase	-	ko:K00800	Secondary metabolism
GCLAOKOH_00130	-	Aminotran_3	-	ko:K01845	Secondary metabolism
GCLAOKOH_00150	leuA	HMGL-like,LeuA_dimer	-	ko:K01649	Secondary metabolism
GCLAOKOH_00154	glk	Glucokinase,HTH_6,SIS	-	ko:K00845	Secondary metabolism
GCLAOKOH_00155	pgl	Glucosamine_iso	-	ko:K01057	Secondary metabolism
GCLAOKOH_00156	-	G6PD_C,G6PD_N	-	ko:K00036	Secondary metabolism
GCLAOKOH_00170	icd	Iso_dh	-	ko:K00031	Secondary metabolism
GCLAOKOH_00172	acnA	Aconitase,Aconitase_C	-	ko:K01681	Secondary metabolism
GCLAOKOH_00175	ubiX	Flavoprotein	-	ko:K03186,ko:K16875	Secondary metabolism
GCLAOKOH_00181	ispH	LYTB	-	ko:K03527	Secondary metabolism
GCLAOKOH_00203	gpmB	His_Phos_1	-	ko:K15634	Secondary metabolism
GCLAOKOH_00206	secD	SecD-TM1,SecD_SecF,Sec_GG	-	ko:K03072	Secretion systems
GCLAOKOH_00207	yajC	YajC	-	ko:K03210	Secretion systems
GCLAOKOH_00217	hemF	Coprogen_oxidas	-	ko:K00228	Secondary metabolism
GCLAOKOH_00230	ftsY	SRP54,SRP54_N	-	ko:K03110	Secretion systems
GCLAOKOH_00233	trpA	Trp_syntA	-	ko:K01695	Secondary metabolism
GCLAOKOH_00236	algC	PGM_PMM_I,PGM_PMM_II,PGM_PMM_III,PGM_PMM_IV	-	ko:K01835,ko:K01840,ko:K15778	Secondary metabolism
GCLAOKOH_00242	ubiA	UbiA	-	ko:K03179	Secondary metabolism
GCLAOKOH_00245	gspF	T2SSF	-	ko:K02455	Secretion systems
GCLAOKOH_00262	proC	F420_oxidored,P5CR_dimer	-	ko:K00286	Secondary metabolism
GCLAOKOH_00268	aroE	Shikimate_DH,Shikimate_dh_N	-	ko:K00014	Secondary metabolism
GCLAOKOH_00269	srpA	Catalase	-	ko:K03781	Secondary metabolism
GCLAOKOH_00275	guaB	CBS,IMPDH,NMO	-	ko:K00088	Secondary metabolism
GCLAOKOH_00278	argG	Arginosuc_synth	-	ko:K01940	Secondary metabolism
GCLAOKOH_00297	pheA	ACT,CM_2,PDT	-	ko:K01713,ko:K14170	Secondary metabolism
GCLAOKOH_00299	putA	Aldedh,Pro_dh,Pro_dh-DNA_bdg	-	ko:K13821	Secondary metabolism
GCLAOKOH_00305	purN	Formyl_trans_N	-	ko:K11175	Secondary metabolism
GCLAOKOH_00324	gpmA	His_Phos_1	-	ko:K01834	Secondary metabolism
GCLAOKOH_00327	secB	SecB	-	ko:K03071	Secretion systems
GCLAOKOH_00328	gpsA	NAD_Gly3P_dh_C,NAD_Gly3P_dh_N	-	ko:K00057	Secondary metabolism
GCLAOKOH_00331	oxyR	HTH_1,LysR_substrate	-	ko:K04761	Biofilm formation
GCLAOKOH_00348	-	BPD_transp_2	-	ko:K01998	Quorum sensing
GCLAOKOH_00349	-	ABC_tran,BCA_ABC_TP_C	-	ko:K01995	Quorum sensing
GCLAOKOH_00352	cysG	CysG_dimeriser,NAD_binding_7,Sirohm_synth_M,TP_methylase	-	ko:K02302	Secondary metabolism
GCLAOKOH_00353	lpdA	Biotin_lipoyl,Pyr_redox_2,Pyr_redox_dim	-	ko:K00382	Secondary metabolism
GCLAOKOH_00361	accB	Biotin_lipoyl	-	ko:K02160	Secondary metabolism
GCLAOKOH_00381	leuD	Aconitase_C	-	ko:K01704	Secondary metabolism
GCLAOKOH_00382	leuC	Aconitase	-	ko:K01703	Secondary metabolism
GCLAOKOH_00393	hemB	ALAD	-	ko:K01698	Secondary metabolism
GCLAOKOH_00397	qseC	HATPase_c,HisKA	-	ko:K02484,ko:K07645	Quorum sensing
GCLAOKOH_00408	glyA	SHMT	-	ko:K00600	Secondary metabolism
GCLAOKOH_00413	eno	Enolase_C,Enolase_N	-	ko:K01689	Secondary metabolism
GCLAOKOH_00416	ribF	FAD_syn,Flavokinase	-	ko:K11753	Secondary metabolism
GCLAOKOH_00421	-	ABC_tran	-	ko:K01996	Quorum sensing
GCLAOKOH_00440	mdeA_1	Cys_Met_Meta_PP	-	ko:K01739,ko:K01740	Secondary metabolism
GCLAOKOH_00443	hemA	GlutR_N,GlutR_dimer,Shikimate_DH	-	ko:K02492	Secondary metabolism
GCLAOKOH_00452	dgkA	DAGK_prokar	-	ko:K00901	Secondary metabolism
GCLAOKOH_00453	ispB	polyprenyl_synt	-	ko:K02523	Secondary metabolism
GCLAOKOH_00458	ubiG	Methyltransf_23	-	ko:K00568	Secondary metabolism
GCLAOKOH_00462	-	Aldedh	-	ko:K00128,ko:K00154	Secondary metabolism
GCLAOKOH_00468	trpG	GATase	-	ko:K01658	Quorum sensing
GCLAOKOH_00475	cbbA	F_bP_aldolase	-	ko:K01624	Secondary metabolism
GCLAOKOH_00477	-	Glyco_hydro_1	-	ko:K05350	Secondary metabolism
GCLAOKOH_00480	secG	SecG	-	ko:K03075	Secretion systems
GCLAOKOH_00487	trpF	PRAI	-	ko:K01817	Secondary metabolism
GCLAOKOH_00499	ilvB	TPP_enzyme_C,TPP_enzyme_M,TPP_enzyme_N	-	ko:K01652	Secondary metabolism
GCLAOKOH_00500	ilvH	ACT_5,ALS_ss_C	-	ko:K01653	Secondary metabolism
GCLAOKOH_00501	ilvC	IlvC,IlvN	-	ko:K00053	Secondary metabolism
GCLAOKOH_00507	ubiE	Ubie_methyltran	-	ko:K03183	Secondary metabolism
GCLAOKOH_00511	mdh	Ldh_1_C,Ldh_1_N	-	ko:K00024	Secondary metabolism
GCLAOKOH_00512	fumA	Fumerase,Fumerase_C	-	ko:K01676	Secondary metabolism
GCLAOKOH_00515	gcvP	GDC-P	-	ko:K00281	Secondary metabolism
GCLAOKOH_00527	asd	Semialdhyde_dh,Semialdhyde_dhC	-	ko:K00133	Secondary metabolism
GCLAOKOH_00533	metH	B12-binding,B12-binding_2,Met_synt_B12,Pterin_bind,S-methyl_trans	-	ko:K00548	Secondary metabolism
GCLAOKOH_00537	phbA	Thiolase_C,Thiolase_N	-	ko:K00626	Secondary metabolism
GCLAOKOH_00544	potC	BPD_transp_1	-	ko:K02053	Quorum sensing
GCLAOKOH_00545	-	BPD_transp_1	-	ko:K02054	Quorum sensing
GCLAOKOH_00546	-	SBP_bac_8	-	ko:K02055	Quorum sensing
GCLAOKOH_00547	potA	ABC_tran,TOBE_2	-	ko:K02052	Quorum sensing
GCLAOKOH_00551	-	DAO	-	ko:K00303,ko:K10816	Secondary metabolism
GCLAOKOH_00563	lysA	Orn_Arg_deC_N,Orn_DAP_Arg_deC	-	ko:K01586	Secondary metabolism
GCLAOKOH_00570	-	BPD_transp_2	-	ko:K01997	Quorum sensing
GCLAOKOH_00573	ribB	DHBP_synthase,GTP_cyclohydro2	-	ko:K14652	Secondary metabolism
GCLAOKOH_00580	panC	Pantoate_ligase	-	ko:K01918	Secondary metabolism
GCLAOKOH_00583	hemH	Ferrochelatase	-	ko:K01772	Secondary metabolism
GCLAOKOH_00588	ispD	IspD	-	ko:K00991,ko:K12506	Secondary metabolism
GCLAOKOH_00592	alaA	Aminotran_1_2	-	ko:K14260	Secondary metabolism
GCLAOKOH_00593	hom	ACT,Homoserine_dh,NAD_binding_3	-	ko:K00003	Secondary metabolism
GCLAOKOH_00599	rpiA	Rib_5-P_isom_A	-	ko:K01807	Secondary metabolism
GCLAOKOH_00602	purF	GATase_6,GATase_7,Pribosyltran	-	ko:K00764	Secondary metabolism
GCLAOKOH_00608	sdhC	Sdh_cyt	-	ko:K00241	Secondary metabolism
GCLAOKOH_00609	sdhD	Sdh_cyt	-	ko:K00242	Secondary metabolism
GCLAOKOH_00610	accA	ACCA	-	ko:K01962	Secondary metabolism
GCLAOKOH_00611	argF	OTCace,OTCace_N	-	ko:K00611	Secondary metabolism
GCLAOKOH_00612	livH	BPD_transp_2	-	ko:K01997	Quorum sensing
GCLAOKOH_00631	dapA	DHDPS	-	ko:K01714	Secondary metabolism
GCLAOKOH_00638	odhL	Pyr_redox_2,Pyr_redox_dim	-	ko:K00382	Secondary metabolism
GCLAOKOH_00639	sucB	2-oxoacid_dh,Biotin_lipoyl,E3_binding	-	ko:K00658	Secondary metabolism
GCLAOKOH_00640	sucA	2-oxogl_dehyd_N,E1_dh,OxoGdeHyase_C,Transket_pyr	-	ko:K00164	Secondary metabolism
GCLAOKOH_00641	miaA	IPPT	-	ko:K00791	Secondary metabolism
GCLAOKOH_00655	srpA	Catalase	-	ko:K03781	Secondary metabolism
GCLAOKOH_00658	hisF	His_biosynth	-	ko:K02500	Secondary metabolism
GCLAOKOH_00659	hisI	PRA-CH,PRA-PH	-	ko:K01496,ko:K11755	Secondary metabolism
GCLAOKOH_00660	hisE	PRA-PH	-	ko:K01523	Secondary metabolism
GCLAOKOH_00662	tatA	MttA_Hcf106	-	ko:K03116	Secretion systems
GCLAOKOH_00663	tatB	MttA_Hcf106	-	ko:K03117	Secretion systems
GCLAOKOH_00669	prs	Pribosyl_synth,Pribosyltran_N	-	ko:K00948	Secondary metabolism
GCLAOKOH_00674	argA	AA_kinase,Acetyltransf_1	-	ko:K14682	Secondary metabolism
GCLAOKOH_00678	hemE	URO-D	-	ko:K01599	Secondary metabolism
GCLAOKOH_00680	purB	ASL_C,Lyase_1	-	ko:K01756	Secondary metabolism
GCLAOKOH_00681	trpD	Glycos_trans_3N,Glycos_transf_3	-	ko:K00766	Secondary metabolism
GCLAOKOH_00691	purC	SAICAR_synt	-	ko:K01923	Secondary metabolism
GCLAOKOH_00693	pykA	PK,PK_C	-	ko:K00873	Secondary metabolism
GCLAOKOH_00700	ilvD	ILVD_EDD	-	ko:K01687	Secondary metabolism
GCLAOKOH_00701	gltD	Fer4_20,Pyr_redox_2	-	ko:K00266	Secondary metabolism
GCLAOKOH_00702	gltB	GATase_2,GXGXG,Glu_syn_central,Glu_synthase	-	ko:K00265,ko:K00284	Secondary metabolism
GCLAOKOH_00704	gspJ	N_methyl,T2SSJ	-	ko:K02459	Secretion systems
GCLAOKOH_00705	gspI	N_methyl,T2SSI	-	ko:K02458	Secretion systems
GCLAOKOH_00706	gspH	GspH,N_methyl	-	ko:K02457	Secretion systems
GCLAOKOH_00707	gspG	N_methyl,T2SSG	-	ko:K02456	Secretion systems
GCLAOKOH_00724	aroD	DHquinase_I	-	ko:K03785	Secondary metabolism
GCLAOKOH_00726	hfq	Hfq	-	ko:K03666	Quorum sensing
GCLAOKOH_00738	dapF	DAP_epimerase	-	ko:K01778	Secondary metabolism
GCLAOKOH_00740	acsA	ACAS_N,AMP-binding,AMP-binding_C	-	ko:K01895	Secondary metabolism
GCLAOKOH_00741	-	CCG,Fer4_7	-	ko:K11473	Secondary metabolism
GCLAOKOH_00742	-	FAD_binding_4	-	ko:K11472	Secondary metabolism
GCLAOKOH_00744	cbbT	Transket_pyr,Transketolase_C,Transketolase_N	-	ko:K00615	Secondary metabolism
GCLAOKOH_00767	secY	SecY	-	ko:K03076	Secretion systems
GCLAOKOH_00769	cysM	PALP	-	ko:K12339	Secondary metabolism
GCLAOKOH_00770	argC	Semialdhyde_dh,Semialdhyde_dhC	-	ko:K00145	Secondary metabolism
GCLAOKOH_00774	aceB	Malate_synthase	-	ko:K01638	Secondary metabolism
GCLAOKOH_00808	gspD	Secretin,Secretin_N	-	ko:K02453	Secretion systems
GCLAOKOH_00809	trpB	PALP	-	ko:K01696	Secondary metabolism
GCLAOKOH_00812	pgk	PGK	-	ko:K00927	Secondary metabolism
GCLAOKOH_00813	cbbA	F_bP_aldolase	-	ko:K01624	Secondary metabolism
GCLAOKOH_00816	mprA	Peptidase_S8	-	ko:K14645	Quorum sensing
GCLAOKOH_00826	nlaB	Acyltransferase	-	ko:K00655	Secondary metabolism
GCLAOKOH_00828	tolC	OEP	-	ko:K12340	Secretion systems
GCLAOKOH_00838	tyrB	Aminotran_1_2	-	ko:K00832	Secondary metabolism
GCLAOKOH_00845	argH	ASL_C2,Lyase_1	-	ko:K01755	Secondary metabolism
GCLAOKOH_00863	yidC	60KD_IMP,YidC_periplas	-	ko:K03217	Secretion systems
GCLAOKOH_00868	lysC	AA_kinase,ACT,ACT_7	-	ko:K00928	Secondary metabolism
GCLAOKOH_00875	ltaA	Beta_elim_lyase	-	ko:K01620	Secondary metabolism
GCLAOKOH_00879	ribD	RibD_C,dCMP_cyt_deam_1	-	ko:K11752	Quorum sensing
GCLAOKOH_00882	basR_3	Response_reg,Trans_reg_C	-	ko:K02483,ko:K07666,ko:K07774	Quorum sensing
GCLAOKOH_00897	-	BPD_transp_2	-	ko:K01997	Quorum sensing
GCLAOKOH_00898	-	ABC_tran,BCA_ABC_TP_C,BPD_transp_2	-	ko:K01995,ko:K01998	Quorum sensing
GCLAOKOH_00899	-	Peripla_BP_6	-	ko:K01999	Quorum sensing
GCLAOKOH_00900	hisZ	tRNA-synt_His	-	ko:K02502	Secondary metabolism
GCLAOKOH_00903	hisG	HisG	-	ko:K00765	Secondary metabolism
GCLAOKOH_00904	rocF	Arginase	-	ko:K01476,ko:K01480,ko:K12255,ko:K18459	Secondary metabolism
GCLAOKOH_00908	hemD	HEM4	-	ko:K01719	Secondary metabolism
GCLAOKOH_00910	trpE	Anth_synt_I_N,Chorismate_bind	-	ko:K01657	Quorum sensing
GCLAOKOH_00911	tatC	TatC	-	ko:K03118	Secretion systems
GCLAOKOH_00921	ribD	RibD_C,dCMP_cyt_deam_1	-	ko:K11752	Quorum sensing
GCLAOKOH_00925	-	5-nucleotidase	-	ko:K01081	Secondary metabolism
GCLAOKOH_00927	fadA	Thiolase_C,Thiolase_N	-	ko:K00626	Secondary metabolism
GCLAOKOH_00937	-	ABC_tran,TOBE_2	-	ko:K02052	Quorum sensing
GCLAOKOH_00938	-	BPD_transp_1	-	ko:K02053	Quorum sensing
GCLAOKOH_00939	-	BPD_transp_1	-	ko:K02054	Quorum sensing
GCLAOKOH_00941	-	SBP_bac_6	-	ko:K02055	Quorum sensing
GCLAOKOH_00944	tpiA	TIM	-	ko:K01803	Secondary metabolism
GCLAOKOH_00948	purK	ATP-grasp	-	ko:K01589	Secondary metabolism
GCLAOKOH_00955	aroG	DAHP_synth_1	-	ko:K01626	Quorum sensing
GCLAOKOH_00972	aroC	Chorismate_synt	-	ko:K01736	Secondary metabolism
GCLAOKOH_00978	-	HTH_1,LysR_substrate	-	ko:K03566	Biofilm formation
GCLAOKOH_00980	adk	ADK,ADK_lid	-	ko:K00939	Secondary metabolism
GCLAOKOH_00986	ispF	YgbB	-	ko:K01770,ko:K12506	Secondary metabolism
GCLAOKOH_00995	gspE1	T2SSE,T2SSE_N	-	ko:K02454	Secretion systems
GCLAOKOH_01008	-	Aldo_ket_red	-	ko:K00064	Secondary metabolism
GCLAOKOH_01009	argB	AA_kinase	-	ko:K00930	Secondary metabolism
GCLAOKOH_01019	ndk	NDK	-	ko:K00940	Secondary metabolism
GCLAOKOH_01022	ispG	GcpE	-	ko:K03526	Secondary metabolism
GCLAOKOH_01035	-	Peripla_BP_6	-	ko:K01999	Quorum sensing
GCLAOKOH_01037	secF	SecD_SecF,Sec_GG	-	ko:K03074	Secretion systems
GCLAOKOH_01042	lepB	Peptidase_S24,Peptidase_S26	-	ko:K03100	Quorum sensing
GCLAOKOH_01059	ilvA	PALP,Thr_dehydrat_C	-	ko:K01754	Secondary metabolism
GCLAOKOH_01074	qseB	Response_reg,Trans_reg_C	-	ko:K02483,ko:K07666	Quorum sensing
GCLAOKOH_01139	tal	TAL_FSA	-	ko:K00616	Secondary metabolism
GCLAOKOH_01140	pgi	PGI	-	ko:K01810	Secondary metabolism
GCLAOKOH_01184	pssA	CDP-OH_P_transf	-	ko:K17103	Secondary metabolism

## Sheet: Table S3
Table S3. Identity of the BCC and AF genes identifed in Au_Bd_Coas_13 MAG based on the eggnog Orthologous Groups database (V 5.0.2)
GenID	Preferred_name	PFAMs	CAZy	KEGG_ko	Potential BCC or AF function
DKKIBEKL_00004	ffh	SRP54,SRP54_N,SRP_SPB	-	ko:K03106	Secretion systems
DKKIBEKL_00009	trpG	GATase	-	ko:K01658	Quorum sensing
DKKIBEKL_00021	dapA	DHDPS	-	ko:K01714	Secondary metabolism
DKKIBEKL_00029	miaA	IPPT	-	ko:K00791	Secondary metabolism
DKKIBEKL_00033	aroC	Chorismate_synt	-	ko:K01736	Secondary metabolism
DKKIBEKL_00034	acsA	ACAS_N,AMP-binding,AMP-binding_C	-	ko:K01895	Secondary metabolism
DKKIBEKL_00036	lepB	Peptidase_S24,Peptidase_S26	-	ko:K03100	Quorum sensing
DKKIBEKL_00037	dapB	DapB_C,DapB_N	-	ko:K00215	Secondary metabolism
DKKIBEKL_00038	gltA	Citrate_synt	-	ko:K01647	Secondary metabolism
DKKIBEKL_00075	phbA	Thiolase_C,Thiolase_N	-	ko:K00626	Secondary metabolism
DKKIBEKL_00085	purK	ATP-grasp	-	ko:K01589	Secondary metabolism
DKKIBEKL_00092	uppS	Prenyltransf	-	ko:K00806	Secondary metabolism
DKKIBEKL_00097	purB	ADSL_C,ASL_C,Lyase_1	-	ko:K01756	Secondary metabolism
DKKIBEKL_00098	aspC	Aminotran_1_2	-	ko:K00812	Secondary metabolism
DKKIBEKL_00103	secA	Helicase_C,SEC-C,SecA_DEAD,SecA_PP_bind,SecA_SW	-	ko:K03070	Secretion systems
DKKIBEKL_00108	panD	Asp_decarbox	-	ko:K01579	Secondary metabolism
DKKIBEKL_00124	gcvT	GCV_T,GCV_T_C	-	ko:K00605	Secondary metabolism
DKKIBEKL_00136	acnA	Aconitase,Aconitase_C	-	ko:K01681	Secondary metabolism
DKKIBEKL_00153	ilvE	Aminotran_4	-	ko:K00826	Secondary metabolism
DKKIBEKL_00162	-	Poly_export,SLBB	-	ko:K01991	Biofilm formation
DKKIBEKL_00166	mvaD	-	-	ko:K01597	Secondary metabolism
DKKIBEKL_00177	aroB	DHQ_synthase	-	ko:K01735	Secondary metabolism
DKKIBEKL_00187	adk	ADK,Pribosyltran	-	ko:K00939	Secondary metabolism
DKKIBEKL_00204	purE	AIRC	-	ko:K01588	Secondary metabolism
DKKIBEKL_00212	accA	ACCA	-	ko:K01962	Secondary metabolism
DKKIBEKL_00213	accA	ACCA	-	ko:K01962	Secondary metabolism
DKKIBEKL_00226	-	NAD_binding_10,NmrA	-	ko:K19267	Secondary metabolism
DKKIBEKL_00236	lysC	AA_kinase	-	ko:K00928	Secondary metabolism
DKKIBEKL_00253	fbaA	F_bP_aldolase	-	ko:K01624	Secondary metabolism
DKKIBEKL_00270	pyk	PK,PK_C	-	ko:K00873	Secondary metabolism
DKKIBEKL_00300	asd	Semialdhyde_dh,Semialdhyde_dhC	-	ko:K00133	Secondary metabolism
DKKIBEKL_00317	bfmBAB	E1_dh,Transket_pyr,Transketolase_C	-	ko:K11381	Secondary metabolism
DKKIBEKL_00331	hemH	Ferrochelatase	-	ko:K01772	Secondary metabolism
DKKIBEKL_00339	icd	Iso_dh	-	ko:K00031	Secondary metabolism
DKKIBEKL_00341	-	Acyltransferase	-	ko:K00655	Secondary metabolism
DKKIBEKL_00349	tatC	TatC	-	ko:K03118	Secretion systems
DKKIBEKL_00361	entC	Chorismate_bind	-	ko:K02361,ko:K02552	Secondary metabolism
DKKIBEKL_00398	gpsA	NAD_Gly3P_dh_C,NAD_Gly3P_dh_N	-	ko:K00057	Secondary metabolism
DKKIBEKL_00403	fumC	FumaraseC_C,Lyase_1	-	ko:K01679	Secondary metabolism
DKKIBEKL_00428	fnlC	Epimerase_2	-	ko:K01791	Biofilm formation
DKKIBEKL_00433	-	Asn_synthase,GATase_7	-	ko:K01953	Secondary metabolism
DKKIBEKL_00434	-	His_biosynth	-	ko:K02500	Secondary metabolism
DKKIBEKL_00435	hisH	GATase	-	ko:K02501	Secondary metabolism
DKKIBEKL_00455	sucC	ATP-grasp_2,Ligase_CoA	-	ko:K01903	Secondary metabolism
DKKIBEKL_00480	panB	Pantoate_transf	-	ko:K00606	Secondary metabolism
DKKIBEKL_00487	purL	AIRS,AIRS_C,GATase_5	-	ko:K01952	Secondary metabolism
DKKIBEKL_00488	pckA	PEPCK_ATP	-	ko:K01610	Secondary metabolism
DKKIBEKL_00500	ydiI	4HBT,Hydrolase_3	-	ko:K19222	Secondary metabolism
DKKIBEKL_00503	-	Asparaginase_2	-	ko:K01424,ko:K13051	Secondary metabolism
DKKIBEKL_00523	dxs	Transket_pyr,Transketolase_C	-	ko:K00615	Secondary metabolism
DKKIBEKL_00524	tktA	Transketolase_N	-	ko:K00615	Secondary metabolism
DKKIBEKL_00539	hemC	HEM4,Porphobil_deam,Porphobil_deamC	-	ko:K01749	Secondary metabolism
DKKIBEKL_00540	hemD	HEM4	-	ko:K01719	Secondary metabolism
DKKIBEKL_00541	hemE	URO-D	-	ko:K01599	Secondary metabolism
DKKIBEKL_00549	purD	GARS_A,GARS_C,GARS_N	-	ko:K01945	Secondary metabolism
DKKIBEKL_00563	secY	SecY	-	ko:K03076	Secretion systems
DKKIBEKL_00581	ribH	DMRL_synthase	-	ko:K00794	Secondary metabolism
DKKIBEKL_00598	oxyR	HTH_1,LysR_substrate	-	ko:K04761	Biofilm formation
DKKIBEKL_00611	purL	AIRS,AIRS_C,GATase_5	-	ko:K01952	Secondary metabolism
DKKIBEKL_00613	purC	SAICAR_synt	-	ko:K01923	Secondary metabolism
DKKIBEKL_00614	purC	SAICAR_synt	-	ko:K01923	Secondary metabolism
DKKIBEKL_00615	pdhC	2-oxoacid_dh,Biotin_lipoyl,E3_binding	-	ko:K00627	Secondary metabolism
DKKIBEKL_00619	sdhC	Sdh_cyt	-	ko:K00241	Secondary metabolism
DKKIBEKL_00620	rpoN	Sigma54_AID,Sigma54_CBD,Sigma54_DBD	-	ko:K03092	Biofilm formation
DKKIBEKL_00625	menB	ECH_1	-	ko:K01661	Secondary metabolism
DKKIBEKL_00626	menA	UbiA	-	ko:K02548	Secondary metabolism
DKKIBEKL_00630	punA	PNP_UDP_1	-	ko:K03783	Secondary metabolism
DKKIBEKL_00642	tatA	MttA_Hcf106	-	ko:K03116	Secretion systems
DKKIBEKL_00647	metC	Cys_Met_Meta_PP	-	ko:K01739,ko:K01758,ko:K01760	Secondary metabolism
DKKIBEKL_00651	prs	Pribosyl_synth,Pribosyltran_N	-	ko:K00948	Secondary metabolism
DKKIBEKL_00657	argD	Aminotran_3	-	ko:K00821	Secondary metabolism
DKKIBEKL_00666	-	Epimerase_2	-	ko:K01791	Biofilm formation
DKKIBEKL_00667	rseP	PDZ,PDZ_2,Peptidase_M50	-	ko:K11749	Quorum sensing
DKKIBEKL_00671	menD	TPP_enzyme_C,TPP_enzyme_M_2,TPP_enzyme_N	-	ko:K02551	Secondary metabolism
DKKIBEKL_00673	rocD	Aminotran_3	-	ko:K00819	Secondary metabolism
DKKIBEKL_00679	hemA	GlutR_N,GlutR_dimer,Shikimate_DH	-	ko:K02492	Secondary metabolism
DKKIBEKL_00715	menE	AMP-binding,AMP-binding_C	-	ko:K01911	Secondary metabolism
DKKIBEKL_00761	hemF	Coprogen_oxidas	-	ko:K00228	Secondary metabolism
DKKIBEKL_00769	sucD	CoA_binding,Ligase_CoA,Succ_CoA_lig	-	ko:K01902	Secondary metabolism
DKKIBEKL_00789	pfkA	PFK	-	ko:K00850	Secondary metabolism
DKKIBEKL_00794	-	OEP	-	ko:K12340	Secretion systems
DKKIBEKL_00799	-	Glycos_transf_2	GT2	ko:K00721,ko:K01912,ko:K08301	Biofilm formation
DKKIBEKL_00802	katA	Catalase,Catalase-rel	-	ko:K03781	Secondary metabolism
DKKIBEKL_00819	fbp	FBPase	-	ko:K03841	Secondary metabolism
DKKIBEKL_00821	hemL	Aminotran_3	-	ko:K01845	Secondary metabolism
DKKIBEKL_00835	guaB	CBS,IMPDH	-	ko:K00088	Secondary metabolism
DKKIBEKL_00843	pgcA	PGM_PMM_I,PGM_PMM_II,PGM_PMM_III,PGM_PMM_IV	-	ko:K01835	Secondary metabolism
DKKIBEKL_00844	-	Aminotran_1_2	-	ko:K00812	Secondary metabolism
DKKIBEKL_00848	-	Metallophos	-	ko:K01081	Secondary metabolism
DKKIBEKL_00849	ushA	5_nucleotid_C	-	ko:K01081	Secondary metabolism
DKKIBEKL_00866	secD	SecD_SecF,Sec_GG	-	ko:K03072,ko:K12257	Secretion systems
DKKIBEKL_00867	secD	SecD_SecF,Sec_GG	-	ko:K03072,ko:K12257	Secretion systems
DKKIBEKL_00869	-	Acyltransferase	-	ko:K00655	Secondary metabolism
DKKIBEKL_00878	pruA	Aldedh,Pro_dh	-	ko:K00294,ko:K13821	Secondary metabolism
DKKIBEKL_00881	-	MannoseP_isomer	-	ko:K01809	Secondary metabolism
DKKIBEKL_00884	glyA	SHMT	-	ko:K00600	Secondary metabolism
DKKIBEKL_00887	gcvH	GCV_H	-	ko:K02437	Secondary metabolism
DKKIBEKL_00894	ribBA	DHBP_synthase,GTP_cyclohydro2	-	ko:K14652	Secondary metabolism
DKKIBEKL_00895	pdhC	2-oxoacid_dh,Biotin_lipoyl,E3_binding	-	ko:K00658	Secondary metabolism
DKKIBEKL_00937	secE	SecE	-	ko:K03073	Secretion systems

## Sheet: Table S4
Table S4. Identity of the BCC and AF genes identifed in Au_Bd_Coas_8 MAG based on the eggnog Orthologous Groups database (V 5.0.2)
GenID	Preferred_name	PFAMs	CAZy	KEGG_ko	Potential BCC or AF function
FNMOAHDO_00004	gltA	Citrate_synt	-	ko:K01647	Secondary metabolism
FNMOAHDO_00014	pslA	Bac_transf,CoA_binding_3	-	ko:K20997	Biofilm formation
FNMOAHDO_00020	-	HTH_1,LysR_substrate	-	ko:K03566	Biofilm formation
FNMOAHDO_00025	ffh	SRP54,SRP54_N,SRP_SPB	-	ko:K03106	Secretion systems
FNMOAHDO_00031	cobA	TP_methylase	-	ko:K02303	Secondary metabolism
FNMOAHDO_00051	hrcV	FHIPEP	-	ko:K03230	Secretion systems
FNMOAHDO_00067	gpmI	Metalloenzyme,Phosphodiest,iPGM_N	-	ko:K15633	Secondary metabolism
FNMOAHDO_00187	lysC	AA_kinase,ACT,ACT_7	-	ko:K00928	Secondary metabolism
FNMOAHDO_00188	csrA	CsrA	-	ko:K03563	Biofilm formation
FNMOAHDO_00192	aroF	DAHP_synth_1	-	ko:K01626	Quorum sensing
FNMOAHDO_00213	dppA	SBP_bac_5	-	ko:K02035,ko:K12368	Quorum sensing
FNMOAHDO_00222	tpiA	TIM	-	ko:K01803	Secondary metabolism
FNMOAHDO_00223	secG	SecG	-	ko:K03075	Secretion systems
FNMOAHDO_00252	-	GerE,Response_reg	-	ko:K07687	Biofilm formation
FNMOAHDO_00260	dxr	DXPR_C,DXP_redisom_C,DXP_reductoisom	-	ko:K00099	Secondary metabolism
FNMOAHDO_00261	rseP	PDZ,PDZ_2,Peptidase_M50	-	ko:K11749	Quorum sensing
FNMOAHDO_00274	secY	SecY	-	ko:K03076	Secretion systems
FNMOAHDO_00356	fadA	Thiolase_C,Thiolase_N	-	ko:K00632	Secondary metabolism
FNMOAHDO_00364	ansB	Asparaginase	-	ko:K01424,ko:K05597	Secondary metabolism
FNMOAHDO_00387	hlyD	Biotin_lipoyl_2,HlyD,HlyD_3	-	ko:K11003,ko:K12532	Secretion systems
FNMOAHDO_00392	plsC	Acyltransferase	-	ko:K00655	Secondary metabolism
FNMOAHDO_00401	-	Glyco_hydro_19	GH19	ko:K03791	Chitinase
FNMOAHDO_00410	secE	SecE	-	ko:K03073	Secretion systems
FNMOAHDO_00421	cyoE	UbiA	-	ko:K02257	Secondary metabolism
FNMOAHDO_00425	-	Guanylate_cyc	-	ko:K01768	Biofilm formation
FNMOAHDO_00492	fliA	Sigma70_r2,Sigma70_r3,Sigma70_r4	-	ko:K02405	Biofilm formation
FNMOAHDO_00513	ilvI	TPP_enzyme_C,TPP_enzyme_M,TPP_enzyme_N	-	ko:K01652	Secondary metabolism
FNMOAHDO_00514	ilvI	TPP_enzyme_C,TPP_enzyme_M,TPP_enzyme_N	-	ko:K01652	Secondary metabolism
FNMOAHDO_00515	ilvH	ACT,ACT_5,ALS_ss_C	-	ko:K01653	Secondary metabolism
FNMOAHDO_00516	ilvC	IlvC,IlvN	-	ko:K00053	Secondary metabolism
FNMOAHDO_00543	speC	Orn_Arg_deC_N,Orn_DAP_Arg_deC	-	ko:K01581,ko:K01586	Secondary metabolism
FNMOAHDO_00615	-	Acyl-CoA_dh_1,Acyl-CoA_dh_M,Acyl-CoA_dh_N	-	ko:K00249	Secondary metabolism
FNMOAHDO_00622	fis	HTH_8	-	ko:K03557	Biofilm formation
FNMOAHDO_00629	eno	Enolase_C,Enolase_N	-	ko:K01689	Secondary metabolism
FNMOAHDO_00651	hrcJ	YscJ_FliF	-	ko:K03222	Secretion systems
FNMOAHDO_00653	-	HrpE	-	ko:K03223	Secretion systems
FNMOAHDO_00701	scpC	AcetylCoA_hyd_C,AcetylCoA_hydro	-	ko:K18118,ko:K22214	Secondary metabolism
FNMOAHDO_00708	-	Big_2,CBM_35,CBM_X2,Flg_new,Glug,Glyco_hydro_43,I-set,Laminin_G_3,RicinB_lectin_2,SLH	-	ko:K20276	Quorum sensing
FNMOAHDO_00711	yidC	60KD_IMP,YidC_periplas	-	ko:K03217	Secretion systems
FNMOAHDO_00723	gacA	GerE,Response_reg	-	ko:K07689	Biofilm formation
FNMOAHDO_00729	prs	Pribosyl_synth,Pribosyltran_N	-	ko:K00948	Secondary metabolism
FNMOAHDO_00731	ispE	GHMP_kinases_C,GHMP_kinases_N	-	ko:K00919	Secondary metabolism
FNMOAHDO_00753	vieA	EAL,GerE,Response_reg	-	ko:K02282,ko:K07687,ko:K07688,ko:K07689,ko:K07690,ko:K13246	Biofilm formation
FNMOAHDO_00781	-	HrpE	-	ko:K03223	Secretion systems
FNMOAHDO_00783	hrcJ	YscJ_FliF	-	ko:K03222	Secretion systems
FNMOAHDO_00793	ldcC	OKR_DC_1,OKR_DC_1_C,OKR_DC_1_N	-	ko:K01582,ko:K01584	Secondary metabolism
FNMOAHDO_00835	paaF	ECH_1	-	ko:K01692,ko:K01715	Secondary metabolism
FNMOAHDO_00840	fadD2	AMP-binding,AMP-binding_C	-	ko:K01897	Quorum sensing
FNMOAHDO_00865	ndk	NDK	-	ko:K00940	Secondary metabolism
FNMOAHDO_00886	tssI	Gp5_C,Phage_GPD	-	ko:K11904	Secretion systems
FNMOAHDO_00900	gcvT	GCV_T,GCV_T_C	-	ko:K00605	Secondary metabolism
FNMOAHDO_00903	lpdG	Pyr_redox_2,Pyr_redox_dim	-	ko:K00382	Secondary metabolism
FNMOAHDO_00904	sucC	ATP-grasp_2,Ligase_CoA	-	ko:K01903,ko:K14067	Secondary metabolism
FNMOAHDO_00905	sucD	CoA_binding,Ligase_CoA	-	ko:K01902	Secondary metabolism

## Sheet: Table S5
Table S5. Identity of the BCC and AF genes identifed in LS017_1 MAG based on the eggnog Orthologous Groups database (V 5.0.2)
GenID	Preferred_name	PFAMs	CAZy	KEGG_ko	Potential BCC or AF function
JDPIAEMN_00020	trpE	Anth_synt_I_N,Chorismate_bind	-	ko:K01657	Quorum sensing
JDPIAEMN_00021	trpG	GATase	-	ko:K01658,ko:K01664	Quorum sensing
JDPIAEMN_00034	katG	peroxidase	-	ko:K03782	Secondary metabolism
JDPIAEMN_00042	-	UbiA	-	ko:K03179	Secondary metabolism
JDPIAEMN_00046	acnA	Aconitase,Aconitase_C	-	ko:K01681	Secondary metabolism
JDPIAEMN_00051	prs	Pribosyl_synth,Pribosyltran_N	-	ko:K00948	Secondary metabolism
JDPIAEMN_00059	secG	SecG	-	ko:K03075	Secretion systems
JDPIAEMN_00063	gltX	tRNA-synt_1c	-	ko:K01885	Secondary metabolism
JDPIAEMN_00079	rpoN	Sigma54_AID,Sigma54_CBD,Sigma54_DBD	-	ko:K03092	Biofilm formation
JDPIAEMN_00105	pheB	CM_2,DAHP_synth_1	-	ko:K04516	Secondary metabolism
JDPIAEMN_00121	yajC	YajC	-	ko:K03210	Secretion systems
JDPIAEMN_00136	panD	Asp_decarbox	-	ko:K01579	Secondary metabolism
JDPIAEMN_00142	gpsA	NAD_Gly3P_dh_C,NAD_Gly3P_dh_N	-	ko:K00057	Secondary metabolism
JDPIAEMN_00163	leuB	Iso_dh	-	ko:K00052	Secondary metabolism
JDPIAEMN_00168	yidC	60KD_IMP,YidC_periplas	-	ko:K03217	Secretion systems
JDPIAEMN_00176	secE	SecE	-	ko:K03073	Secretion systems
JDPIAEMN_00186	mqnE	Radical_SAM	-	ko:K18285	Secondary metabolism
JDPIAEMN_00197	idsA	polyprenyl_synt	-	ko:K13789	Secondary metabolism
JDPIAEMN_00199	sucB	2-oxoacid_dh,Biotin_lipoyl,E3_binding	-	ko:K00658	Secondary metabolism
JDPIAEMN_00206	ispF	YgbB	-	ko:K01770	Secondary metabolism
JDPIAEMN_00207	leuC	Aconitase	-	ko:K01703	Secondary metabolism
JDPIAEMN_00208	glmM	PGM_PMM_I,PGM_PMM_II,PGM_PMM_III,PGM_PMM_IV	-	ko:K01840	Secondary metabolism
JDPIAEMN_00222	accB	Biotin_lipoyl	-	ko:K02160	Secondary metabolism
JDPIAEMN_00234	psd	PS_Dcarbxylase	-	ko:K01613	Secondary metabolism
JDPIAEMN_00245	mdh	Ldh_1_C,Ldh_1_N	-	ko:K00024	Secondary metabolism
JDPIAEMN_00250	-	4HBT	-	ko:K01075	Secondary metabolism
JDPIAEMN_00277	accD	Carboxyl_trans	-	ko:K01963	Secondary metabolism
JDPIAEMN_00283	cysK	PALP	-	ko:K01738,ko:K12339	Secondary metabolism
JDPIAEMN_00295	secY	SecY	-	ko:K03076	Secretion systems
JDPIAEMN_00302	surE	SurE	-	ko:K03787	Secondary metabolism
JDPIAEMN_00328	tpiA	TIM	-	ko:K01803	Secondary metabolism
JDPIAEMN_00329	rocD	Aminotran_3	-	ko:K00819	Secondary metabolism
JDPIAEMN_00338	glgB	Alpha-amylase,Alpha-amylase_C,CBM_48	CBM48,GH13	ko:K00700	Secondary metabolism
JDPIAEMN_00343	argE	M20_dimer,Peptidase_M20,Peptidase_M28	-	ko:K01438	Secondary metabolism
JDPIAEMN_00356	trpC	IGPS	-	ko:K01609	Secondary metabolism
JDPIAEMN_00380	mdmC	Methyltransf_3	-	ko:K00588	Secondary metabolism
JDPIAEMN_00393	argB	AA_kinase	-	ko:K00930	Secondary metabolism
JDPIAEMN_00402	ispG	GcpE	-	ko:K03526	Secondary metabolism
JDPIAEMN_00406	glgA	Glyco_transf_5,Glycos_transf_1	GT5	ko:K00703	Biofilm formation
JDPIAEMN_00416	ribBA	DHBP_synthase,GTP_cyclohydro2	-	ko:K14652	Secondary metabolism
JDPIAEMN_00419	metH	B12-binding,B12-binding_2,DUF559,Met_synt_B12,Pterin_bind	-	ko:K00548	Secondary metabolism
JDPIAEMN_00424	cysG	HEM4,NAD_binding_7,Porphobil_deam,TP_methylase	-	ko:K02302,ko:K02303,ko:K13542	Secondary metabolism
JDPIAEMN_00427	pdhA	E1_dh	-	ko:K00161	Secondary metabolism
JDPIAEMN_00438	uppS	Prenyltransf	-	ko:K00806	Secondary metabolism
JDPIAEMN_00483	aldB	Aldedh	-	ko:K00128,ko:K00138	Secondary metabolism
JDPIAEMN_00489	trpB	PALP	-	ko:K01696,ko:K01817	Secondary metabolism
JDPIAEMN_00490	trpF	PRAI	-	ko:K01817	Secondary metabolism
JDPIAEMN_00491	hisI	PRA-CH,PRA-PH	-	ko:K11755	Secondary metabolism
JDPIAEMN_00500	proC	F420_oxidored,P5CR_dimer	-	ko:K00286	Secondary metabolism
JDPIAEMN_00504	pruA	Aldedh,Pro_dh	-	ko:K00294,ko:K13821	Secondary metabolism
JDPIAEMN_00505	ribH	DMRL_synthase	-	ko:K00794	Secondary metabolism
JDPIAEMN_00521	-	Biotin_lipoyl,Pyr_redox_2,Pyr_redox_dim	-	ko:K00382	Secondary metabolism
JDPIAEMN_00529	pgi	PGI	-	ko:K01810	Secondary metabolism
JDPIAEMN_00532	hisB	Hydrolase_like,IGPD,PNK3P	-	ko:K01089,ko:K01693	Secondary metabolism
JDPIAEMN_00562	gcvH	GCV_H	-	ko:K02437	Secondary metabolism
JDPIAEMN_00598	leuD	Aconitase_C	-	ko:K01704	Secondary metabolism
JDPIAEMN_00603	plsC	Acyltransferase	-	ko:K00655	Secondary metabolism
JDPIAEMN_00612	trpD	Glycos_trans_3N,Glycos_transf_3	-	ko:K00766,ko:K13497	Secondary metabolism
JDPIAEMN_00622	dxr	DXPR_C,DXP_redisom_C,DXP_reductoisom	-	ko:K00099	Secondary metabolism
JDPIAEMN_00625	gltB	GATase_2,GXGXG,Glu_syn_central,Glu_synthase	-	ko:K00265,ko:K00284	Secondary metabolism
JDPIAEMN_00626	metK	S-AdoMet_synt_C,S-AdoMet_synt_M,S-AdoMet_synt_N	-	ko:K00789	Secondary metabolism
JDPIAEMN_00627	gltD	Fer4_20,Pyr_redox_2	-	ko:K00266	Secondary metabolism
JDPIAEMN_00630	plsC	Acyltransferase	-	ko:K00655	Secondary metabolism
JDPIAEMN_00642	hisF	His_biosynth	-	ko:K02500	Secondary metabolism
JDPIAEMN_00643	hisA	His_biosynth	-	ko:K01814	Secondary metabolism
JDPIAEMN_00644	hisH	GATase	-	ko:K02501	Secondary metabolism
JDPIAEMN_00646	pgl	Lactonase	-	ko:K07404	Secondary metabolism
JDPIAEMN_00654	pssA	CDP-OH_P_transf	-	ko:K17103	Secondary metabolism
JDPIAEMN_00669	deoD	PNP_UDP_1	-	ko:K03784	Secondary metabolism
JDPIAEMN_00672	pgl	Lactonase	-	ko:K07404	Secondary metabolism
JDPIAEMN_00676	ribF	FAD_syn,Flavokinase	-	ko:K11753	Secondary metabolism
JDPIAEMN_00692	pdhC	2-oxoacid_dh,Biotin_lipoyl,E3_binding	-	ko:K00627	Secondary metabolism
JDPIAEMN_00694	hemH	Ferrochelatase	-	ko:K01772	Secondary metabolism
JDPIAEMN_00703	rseP	PDZ,PDZ_2,Peptidase_M50	-	ko:K11749	Quorum sensing
JDPIAEMN_00718	pckG	PEPCK_C,PEPCK_N	-	ko:K01596	Secondary metabolism
JDPIAEMN_00732	tal	TAL_FSA	-	ko:K00616,ko:K08314	Secondary metabolism
JDPIAEMN_00733	gap	Gp_dh_C,Gp_dh_N	-	ko:K00134	Secondary metabolism
JDPIAEMN_00753	-	Collagen,Flg_new,GLTT,Secretin,T2SS-T3SS_pil_N,WG_beta_rep	-	ko:K01729,ko:K02280,ko:K03975,ko:K07126,ko:K08600,ko:K09942,ko:K13963,ko:K21012	Biofilm formation
JDPIAEMN_00755	aspC	Aminotran_1_2	-	ko:K00812,ko:K14260	Secondary metabolism
JDPIAEMN_00756	ctaA	COX15-CtaA	-	ko:K02259	Secondary metabolism
JDPIAEMN_00762	accA	ACCA	-	ko:K01962	Secondary metabolism
JDPIAEMN_00763	dapA	DHDPS	-	ko:K01714	Secondary metabolism
JDPIAEMN_00765	cysG	NAD_binding_7,Sirohm_synth_M,TauE	-	ko:K02304,ko:K07090	Secondary metabolism
JDPIAEMN_00766	aroA	EPSP_synthase	-	ko:K00800	Secondary metabolism
JDPIAEMN_00771	argC	Semialdhyde_dh,Semialdhyde_dhC	-	ko:K00145	Secondary metabolism
JDPIAEMN_00776	lysC	AA_kinase	-	ko:K00928	Secondary metabolism
JDPIAEMN_00778	ndk	NDK	-	ko:K00940	Secondary metabolism
JDPIAEMN_00785	hisC	Aminotran_1_2	-	ko:K00817	Secondary metabolism
JDPIAEMN_00790	purD	GARS_A,GARS_C,GARS_N	-	ko:K01945	Secondary metabolism
JDPIAEMN_00791	purN	Formyl_trans_N	-	ko:K11175	Secondary metabolism
JDPIAEMN_00798	hemD	HEM4	-	ko:K01719	Secondary metabolism
JDPIAEMN_00807	aroE	Shikimate_dh_N	-	ko:K00014	Secondary metabolism
JDPIAEMN_00810	dxr	DXPR_C,DXP_redisom_C,DXP_reductoisom	-	ko:K00099	Secondary metabolism
JDPIAEMN_00816	acsA	ACAS_N,AMP-binding,AMP-binding_C	-	ko:K01895	Secondary metabolism
JDPIAEMN_00827	hemF	Coprogen_oxidas	-	ko:K00228	Secondary metabolism
JDPIAEMN_00828	hemB	ALAD	-	ko:K01698	Secondary metabolism
JDPIAEMN_00837	pheA	PDT	-	ko:K04518	Secondary metabolism
JDPIAEMN_00839	glgC	NTP_transferase	-	ko:K00975	Biofilm formation
JDPIAEMN_00840	miaA	IPPT	-	ko:K00791	Secondary metabolism
JDPIAEMN_00841	sucA	2-oxoacid_dh,2-oxogl_dehyd_N,E1_dh,OxoGdeHyase_C,Transket_pyr	-	ko:K00164	Secondary metabolism
JDPIAEMN_00846	ispD	IspD	-	ko:K00991	Secondary metabolism
JDPIAEMN_00850	fbp	FBPase	-	ko:K03841	Secondary metabolism
JDPIAEMN_00866	fbaB	DeoC	-	ko:K11645	Secondary metabolism
JDPIAEMN_00869	gpmI	Metalloenzyme,Phosphodiest,iPGM_N	-	ko:K15633	Secondary metabolism
JDPIAEMN_00878	comF	Pribosyltran	-	ko:K00764	Secondary metabolism
JDPIAEMN_00884	hemL	Aminotran_3	-	ko:K01845	Secondary metabolism
JDPIAEMN_00886	gltX	tRNA-synt_1c	-	ko:K01885	Secondary metabolism
JDPIAEMN_00905	icd	Iso_dh	-	ko:K00031	Secondary metabolism
JDPIAEMN_00906	gltA	Citrate_synt	-	ko:K01647	Secondary metabolism
JDPIAEMN_00908	sucD	CoA_binding,Ligase_CoA,Succ_CoA_lig	-	ko:K01902	Secondary metabolism
JDPIAEMN_00915	-	CHB_HEX_C_1,Glyco_hydro_20,Glyco_hydro_20b	GH20	ko:K12373	N-acetylglucosaminidase
JDPIAEMN_00922	ftsY	SRP54,SRP54_N	-	ko:K03110	Secretion systems
JDPIAEMN_00934	aroA	EPSP_synthase	-	ko:K00800	Secondary metabolism
JDPIAEMN_00952	ispH	LYTB,S1	-	ko:K00945,ko:K02945,ko:K03527	Secondary metabolism
JDPIAEMN_00963	panC	Pantoate_ligase	-	ko:K01918	Secondary metabolism
JDPIAEMN_00976	trpA	Trp_syntA	-	ko:K01695	Secondary metabolism
JDPIAEMN_00988	mqnD	VitK2_biosynth	-	ko:K11785	Secondary metabolism
JDPIAEMN_01006	aroQ	DHquinase_II	-	ko:K03786	Secondary metabolism
JDPIAEMN_01011	purC	SAICAR_synt	-	ko:K01923	Secondary metabolism
JDPIAEMN_01014	frdB	Fer2_3,Fer4_7,Fer4_8	-	ko:K00240	Secondary metabolism
JDPIAEMN_01022	argD	Aminotran_3	-	ko:K00821	Secondary metabolism
JDPIAEMN_01030	-	UbiD	-	ko:K03182	Secondary metabolism
JDPIAEMN_01044	ctaB	UbiA	-	ko:K02257	Secondary metabolism
JDPIAEMN_01048	fumC	FumaraseC_C,Lyase_1	-	ko:K01679	Secondary metabolism
JDPIAEMN_01060	pgk	PGK	-	ko:K00927	Secondary metabolism
JDPIAEMN_01070	panB	Pantoate_transf	-	ko:K00606	Secondary metabolism
JDPIAEMN_01077	katG	peroxidase	-	ko:K03782	Secondary metabolism
JDPIAEMN_01086	menG	Ubie_methyltran	-	ko:K03183	Secondary metabolism
JDPIAEMN_01106	plsY	G3P_acyltransf	-	ko:K08591	Secondary metabolism
JDPIAEMN_01127	pdhC	2-oxoacid_dh,Biotin_lipoyl,E3_binding	-	ko:K00658	Secondary metabolism
JDPIAEMN_01144	guaB	CBS,IMPDH	-	ko:K00088	Secondary metabolism
JDPIAEMN_01149	gcvP	GDC-P	-	ko:K00281,ko:K00283	Secondary metabolism
JDPIAEMN_01152	hemE	URO-D	-	ko:K01599	Secondary metabolism
JDPIAEMN_01168	ilvA	PALP,Thr_dehydrat_C	-	ko:K01754	Secondary metabolism
JDPIAEMN_01176	dapF	DAP_epimerase	-	ko:K01778	Secondary metabolism
JDPIAEMN_01179	rocF	Arginase	-	ko:K01476,ko:K01480	Secondary metabolism
JDPIAEMN_01190	thrC	PALP,Thr_synth_N	-	ko:K01733	Secondary metabolism
JDPIAEMN_01191	thrB	GHMP_kinases_C,GHMP_kinases_N	-	ko:K00872	Secondary metabolism
JDPIAEMN_01192	pdhB	E1_dh,Transket_pyr,Transketolase_C	-	ko:K00615	Secondary metabolism
JDPIAEMN_01202	argH	Lyase_1	-	ko:K01755	Secondary metabolism
JDPIAEMN_01205	putA	Pro_dh	-	ko:K00318	Secondary metabolism
JDPIAEMN_01212	-	CHB_HEX_C_1,F5_F8_type_C,Fn3_assoc,Glyco_hydro_20,Glyco_hydro_20b	GH20	ko:K12373	N-acetylglucosaminidase
JDPIAEMN_01214	tagL	Flg_new,NAGPA,SLH	-	ko:K20276	Quorum sensing
JDPIAEMN_01216	aroC	Chorismate_synt	-	ko:K01736	Secondary metabolism
JDPIAEMN_01221	ilvC	IlvC,IlvN	-	ko:K00053	Secondary metabolism
JDPIAEMN_01228	dxs	DXP_synthase_N,E1_dh,Transket_pyr,Transketolase_C	-	ko:K01662	Secondary metabolism
JDPIAEMN_01269	adk	ADK,Pribosyltran	-	ko:K00939	Secondary metabolism
JDPIAEMN_01286	sdhA	FAD_binding_2,Succ_DH_flav_C	-	ko:K00239	Secondary metabolism
JDPIAEMN_01291	plsX	FA_synthesis	-	ko:K03621	Secondary metabolism
JDPIAEMN_01297	mro	Aldose_epim	-	ko:K01785	Secondary metabolism
JDPIAEMN_01298	-	Amidohydro_1	-	ko:K20810	Secondary metabolism
JDPIAEMN_01306	dapB	DapB_C,DapB_N	-	ko:K00215	Secondary metabolism
JDPIAEMN_01322	glyA	SHMT	-	ko:K00600	Secondary metabolism
JDPIAEMN_01323	-	Fib_succ_major,His_Phos_1	-	ko:K00850	Secondary metabolism
JDPIAEMN_01325	hisD	Histidinol_dh	-	ko:K00013	Secondary metabolism
JDPIAEMN_01329	-	HTH_24,ROK	-	ko:K00845	Secondary metabolism
JDPIAEMN_01332	secA	Helicase_C,SEC-C,SecA_DEAD,SecA_PP_bind,SecA_SW	-	ko:K03070	Secretion systems
JDPIAEMN_01343	hemA	GlutR_N,GlutR_dimer,Shikimate_DH	-	ko:K02492	Secondary metabolism
JDPIAEMN_01366	mqnA	VitK2_biosynth	-	ko:K11782	Secondary metabolism
JDPIAEMN_01378	idi	NUDIX	-	ko:K01597,ko:K01823	Secondary metabolism
JDPIAEMN_01381	-	FA_hydroxylase	-	ko:K15746	Secondary metabolism
JDPIAEMN_01386	pgi	PGI	-	ko:K01810	Secondary metabolism
JDPIAEMN_01387	pruA	Aldedh,Pro_dh	-	ko:K00294,ko:K13821	Secondary metabolism
JDPIAEMN_01391	-	Catalase	-	ko:K03781	Secondary metabolism
JDPIAEMN_01395	-	CTP_transf_1	-	ko:K00981	Secondary metabolism
JDPIAEMN_01411	trpB	PALP	-	ko:K06001	Secondary metabolism
JDPIAEMN_01412	asd	Semialdhyde_dh,Semialdhyde_dhC	-	ko:K00133	Secondary metabolism
JDPIAEMN_01422	purD	GARS_A,GARS_C,GARS_N	-	ko:K01945	Secondary metabolism
JDPIAEMN_01424	-	CTP_transf_1	-	ko:K00981	Secondary metabolism
JDPIAEMN_01427	ispB	polyprenyl_synt	-	ko:K02523	Secondary metabolism
JDPIAEMN_01435	pdhC	2-oxoacid_dh,Biotin_lipoyl,E3_binding	-	ko:K00627	Secondary metabolism
JDPIAEMN_01452	mqnC	Radical_SAM	-	ko:K11784	Secondary metabolism
JDPIAEMN_01458	leuA	HMGL-like	-	ko:K01649	Secondary metabolism
JDPIAEMN_01466	sucC	ATP-grasp_2,Ligase_CoA	-	ko:K01903	Secondary metabolism
JDPIAEMN_01481	mqnC	Radical_SAM	-	ko:K11784	Secondary metabolism
JDPIAEMN_01500	ribD	RibD_C,dCMP_cyt_deam_1	-	ko:K11752	Quorum sensing
JDPIAEMN_01513	ilvD	ILVD_EDD	-	ko:K01687	Secondary metabolism
JDPIAEMN_01517	lepB	Peptidase_S24,Peptidase_S26	-	ko:K03100	Quorum sensing
JDPIAEMN_01530	plsC	Acyltransferase	-	ko:K00655	Secondary metabolism
JDPIAEMN_01537	ispE	GHMP_kinases_C,GHMP_kinases_N	-	ko:K00919	Secondary metabolism
JDPIAEMN_01539	-	Fib_succ_major,His_Phos_1	-	ko:K00850	Secondary metabolism
JDPIAEMN_01544	purL	AIRS,AIRS_C,GATase_5	-	ko:K01952	Secondary metabolism
JDPIAEMN_01552	ilvB	TPP_enzyme_C,TPP_enzyme_M,TPP_enzyme_N	-	ko:K01652	Secondary metabolism
JDPIAEMN_01556	frdB	Fer2_3,Fer4_7,Fer4_8	-	ko:K00240	Secondary metabolism
JDPIAEMN_01593	surE	SurE	-	ko:K03787	Secondary metabolism
JDPIAEMN_01599	ilvE	Aminotran_4	-	ko:K00826	Secondary metabolism
JDPIAEMN_01601	hisG	HisG,HisG_C	-	ko:K00765	Secondary metabolism
JDPIAEMN_01630	tyrA	PDH	-	ko:K04517	Secondary metabolism
JDPIAEMN_01631	secD	SecD_SecF,Sec_GG	-	ko:K03072,ko:K12257	Secretion systems
JDPIAEMN_01632	purE	AIRC	-	ko:K01588	Secondary metabolism
JDPIAEMN_01637	metH	B12-binding,B12-binding_2,Met_synt_B12,Pterin_bind,S-methyl_trans	-	ko:K00548	Secondary metabolism
JDPIAEMN_01642	ubiX	Flavoprotein	-	ko:K03186	Secondary metabolism
JDPIAEMN_01645	hemE	URO-D	-	ko:K01599	Secondary metabolism
JDPIAEMN_01646	thrA	AA_kinase,ACT,ACT_7,Homoserine_dh,NAD_binding_3	-	ko:K12524	Secondary metabolism
JDPIAEMN_01647	pfkA	PFK	-	ko:K00850	Secondary metabolism
JDPIAEMN_01651	tktA	Transket_pyr,Transketolase_C,Transketolase_N	-	ko:K00615	Secondary metabolism
JDPIAEMN_01652	alkH	Aldedh	-	ko:K00128,ko:K00154	Secondary metabolism
JDPIAEMN_01655	fadD	AMP-binding	-	ko:K01897	Quorum sensing
JDPIAEMN_01667	dapL	Aminotran_1_2	-	ko:K10206,ko:K14261	Secondary metabolism
JDPIAEMN_01672	rpe	Ribul_P_3_epim	-	ko:K01783	Secondary metabolism
JDPIAEMN_01690	glgA	Glyco_transf_5	GT5	ko:K00703	Biofilm formation
JDPIAEMN_01707	sucD	CoA_binding,Ligase_CoA,Succ_CoA_lig	-	ko:K01902	Secondary metabolism
JDPIAEMN_01715	eno	Enolase_C,Enolase_N	-	ko:K01689	Secondary metabolism
JDPIAEMN_01741	-	Biotin_lipoyl_2,HlyD_3	-	ko:K20345	Quorum sensing
JDPIAEMN_01743	-	ABC_membrane,ABC_tran,Peptidase_C39	-	ko:K20344	Quorum sensing
JDPIAEMN_01748	-	OEP	-	ko:K12340	Secretion systems
JDPIAEMN_01750	metAA	HTS	-	ko:K00651	Secondary metabolism
JDPIAEMN_01762	gcvT	GCV_T,GCV_T_C	-	ko:K00605	Secondary metabolism
JDPIAEMN_01766	aroK	SKI	-	ko:K00891	Secondary metabolism
JDPIAEMN_01774	pyk	PK,PK_C	-	ko:K00873	Secondary metabolism
JDPIAEMN_01801	argE	M20_dimer,Peptidase_M20,Peptidase_M28	-	ko:K01438	Secondary metabolism
JDPIAEMN_01806	manC	MannoseP_isomer,NTP_transferase	-	ko:K00971	Secondary metabolism
JDPIAEMN_01852	ribE	Lum_binding	-	ko:K00793	Secondary metabolism
JDPIAEMN_01864	pgcA	PGM_PMM_I,PGM_PMM_II,PGM_PMM_III,PGM_PMM_IV	-	ko:K01835	Secondary metabolism
JDPIAEMN_01866	ffh	SRP54,SRP54_N,SRP_SPB	-	ko:K03106	Secretion systems
JDPIAEMN_01875	aroB	DHQ_synthase	-	ko:K01735	Secondary metabolism

## Sheet: Table S6
Table S6. Identity of the BCC and AF genes identifed in LS024_1 MAG based on the eggnog Orthologous Groups database (V 5.0.2)
GenID	Preferred_name	PFAMs	CAZy	KEGG_ko	Potential BCC or AF function
AJNNCOPK_00006	glgA	Glyco_transf_5	GT5	ko:K00703	Biofilm formation
AJNNCOPK_00007	-	Glyco_hydro_19	CBM18,GH19	ko:K20547	Chitinase
AJNNCOPK_00011	eno	Enolase_C,Enolase_N	-	ko:K01689	Secondary metabolism
AJNNCOPK_00024	argD	Aminotran_3	-	ko:K00821	Secondary metabolism
AJNNCOPK_00029	secG	SecG	-	ko:K03075	Secretion systems
AJNNCOPK_00033	yidC	60KD_IMP,YidC_periplas	-	ko:K03217	Secretion systems
AJNNCOPK_00038	ispF	YgbB	-	ko:K01770	Secondary metabolism
AJNNCOPK_00039	leuC	Aconitase	-	ko:K01703	Secondary metabolism
AJNNCOPK_00040	glmM	PGM_PMM_I,PGM_PMM_II,PGM_PMM_III,PGM_PMM_IV	-	ko:K01840	Secondary metabolism
AJNNCOPK_00044	ilvE	Aminotran_4	-	ko:K00826	Secondary metabolism
AJNNCOPK_00049	psd	PS_Dcarbxylase	-	ko:K01613	Secondary metabolism
AJNNCOPK_00058	frdB	Fer2_3,Fer4_7,Fer4_8	-	ko:K00240	Secondary metabolism
AJNNCOPK_00093	gltA	Citrate_synt	-	ko:K01647	Secondary metabolism
AJNNCOPK_00094	icd	Iso_dh	-	ko:K00031	Secondary metabolism
AJNNCOPK_00098	glgA	Glyco_transf_5,Glycos_transf_1	GT5	ko:K00703	Biofilm formation
AJNNCOPK_00146	metAA	HTS	-	ko:K00651	Secondary metabolism
AJNNCOPK_00187	leuB	Iso_dh	-	ko:K00052	Secondary metabolism
AJNNCOPK_00201	accD	Carboxyl_trans	-	ko:K01963	Secondary metabolism
AJNNCOPK_00207	gpsA	NAD_Gly3P_dh_C,NAD_Gly3P_dh_N	-	ko:K00057	Secondary metabolism
AJNNCOPK_00217	pckG	PEPCK_C,PEPCK_N	-	ko:K01596	Secondary metabolism
AJNNCOPK_00225	ribF	FAD_syn,Flavokinase	-	ko:K11753	Secondary metabolism
AJNNCOPK_00230	purB	ADSL_C,ASL_C,Lyase_1	-	ko:K01756	Secondary metabolism
AJNNCOPK_00233	ilvE	Aminotran_4	-	ko:K00826	Secondary metabolism
AJNNCOPK_00259	-	4HBT	-	ko:K01075	Secondary metabolism
AJNNCOPK_00261	putA	Pro_dh	-	ko:K00318	Secondary metabolism
AJNNCOPK_00262	ffh	SRP54,SRP54_N,SRP_SPB	-	ko:K03106	Secretion systems
AJNNCOPK_00269	menG	Ubie_methyltran	-	ko:K03183	Secondary metabolism
AJNNCOPK_00275	dxr	DXPR_C,DXP_redisom_C,DXP_reductoisom	-	ko:K00099	Secondary metabolism
AJNNCOPK_00279	mqnE	Radical_SAM	-	ko:K18285	Secondary metabolism
AJNNCOPK_00287	mqnD	VitK2_biosynth	-	ko:K11785	Secondary metabolism
AJNNCOPK_00298	hemH	Ferrochelatase	-	ko:K01772	Secondary metabolism
AJNNCOPK_00304	cysK	PALP	-	ko:K01738,ko:K12339	Secondary metabolism
AJNNCOPK_00310	aroC	Chorismate_synt	-	ko:K01736	Secondary metabolism
AJNNCOPK_00323	panB	Pantoate_transf	-	ko:K00606	Secondary metabolism
AJNNCOPK_00353	leuA	HMGL-like	-	ko:K01649	Secondary metabolism
AJNNCOPK_00364	mqnC	Radical_SAM	-	ko:K11784	Secondary metabolism
AJNNCOPK_00368	trpC	IGPS	-	ko:K01609	Secondary metabolism
AJNNCOPK_00373	ispD	IspD	-	ko:K00991	Secondary metabolism
AJNNCOPK_00377	fbp	FBPase	-	ko:K03841	Secondary metabolism
AJNNCOPK_00385	idi	NUDIX	-	ko:K01597,ko:K01823	Secondary metabolism
AJNNCOPK_00388	-	FA_hydroxylase	-	ko:K15746	Secondary metabolism
AJNNCOPK_00403	trpA	Trp_syntA	-	ko:K01695	Secondary metabolism
AJNNCOPK_00412	tatC	TatC	-	ko:K03118	Secretion systems
AJNNCOPK_00416	mro	Aldose_epim	-	ko:K01785	Secondary metabolism
AJNNCOPK_00421	rpe	Ribul_P_3_epim	-	ko:K01783	Secondary metabolism
AJNNCOPK_00423	metK	S-AdoMet_synt_C,S-AdoMet_synt_M,S-AdoMet_synt_N	-	ko:K00789	Secondary metabolism
AJNNCOPK_00424	gltB	GATase_2,GXGXG,Glu_syn_central,Glu_synthase	-	ko:K00265,ko:K00284	Secondary metabolism
AJNNCOPK_00427	cysG	NAD_binding_7,Sirohm_synth_M,TauE	-	ko:K02304,ko:K07090	Secondary metabolism
AJNNCOPK_00428	aroA	EPSP_synthase	-	ko:K00800	Secondary metabolism
AJNNCOPK_00452	ilvB	TPP_enzyme_C,TPP_enzyme_M,TPP_enzyme_N	-	ko:K01652	Secondary metabolism
AJNNCOPK_00455	pgk	PGK	-	ko:K00927	Secondary metabolism
AJNNCOPK_00458	crtI	Amino_oxidase	-	ko:K10027	Secondary metabolism
AJNNCOPK_00462	hemL	Aminotran_3	-	ko:K01845	Secondary metabolism
AJNNCOPK_00470	mdmC	Methyltransf_3	-	ko:K00588	Secondary metabolism
AJNNCOPK_00493	aldB	Aldedh	-	ko:K00128,ko:K00138	Secondary metabolism
AJNNCOPK_00532	mdh	Ldh_1_C,Ldh_1_N	-	ko:K00024	Secondary metabolism
AJNNCOPK_00540	tyrA	PDH	-	ko:K04517	Secondary metabolism
AJNNCOPK_00545	idsA	polyprenyl_synt	-	ko:K13789	Secondary metabolism
AJNNCOPK_00555	argG	Arginosuc_synth	-	ko:K01940	Secondary metabolism
AJNNCOPK_00565	fumC	FumaraseC_C,Lyase_1	-	ko:K01679	Secondary metabolism
AJNNCOPK_00569	-	HTH_24,ROK	-	ko:K00845	Secondary metabolism
AJNNCOPK_00572	aroB	DHQ_synthase	-	ko:K01735	Secondary metabolism
AJNNCOPK_00577	rocF	Arginase	-	ko:K01476,ko:K01480	Secondary metabolism
AJNNCOPK_00578	glgB	Alpha-amylase,Alpha-amylase_C,CBM_48	CBM48,GH13	ko:K00700	Secondary metabolism
AJNNCOPK_00582	gpmI	Metalloenzyme,Phosphodiest,iPGM_N	-	ko:K15633	Secondary metabolism
AJNNCOPK_00599	pdhA	E1_dh	-	ko:K00161	Secondary metabolism
AJNNCOPK_00608	-	CHB_HEX_C_1,Glyco_hydro_20,Glyco_hydro_20b	GH20	ko:K12373	N-acetylglucosaminidase
AJNNCOPK_00612	accB	Biotin_lipoyl	-	ko:K02160	Secondary metabolism
AJNNCOPK_00613	accC	Biotin_carb_C,Biotin_carb_N,CPSase_L_D2	-	ko:K01961	Secondary metabolism
AJNNCOPK_00629	gcvP	GDC-P	-	ko:K00281,ko:K00283	Secondary metabolism
AJNNCOPK_00649	hemA	GlutR_N,GlutR_dimer,Shikimate_DH	-	ko:K02492	Secondary metabolism
AJNNCOPK_00650	sucB	2-oxoacid_dh,Biotin_lipoyl,E3_binding	-	ko:K00658	Secondary metabolism
AJNNCOPK_00651	sucB	2-oxoacid_dh,Biotin_lipoyl,E3_binding	-	ko:K00658	Secondary metabolism
AJNNCOPK_00655	rseP	PDZ,PDZ_2,Peptidase_M50	-	ko:K11749	Quorum sensing
AJNNCOPK_00660	-	Biotin_lipoyl_2,HlyD_3	-	ko:K20345	Quorum sensing
AJNNCOPK_00667	panD	Asp_decarbox	-	ko:K01579	Secondary metabolism
AJNNCOPK_00713	comF	Pribosyltran	-	ko:K00764	Secondary metabolism
AJNNCOPK_00714	ispG	GcpE	-	ko:K03526	Secondary metabolism
AJNNCOPK_00770	ilvC	IlvC,IlvN	-	ko:K00053	Secondary metabolism
AJNNCOPK_00779	ispE	GHMP_kinases_C,GHMP_kinases_N	-	ko:K00919	Secondary metabolism
AJNNCOPK_00781	hisD	Histidinol_dh	-	ko:K00013	Secondary metabolism
AJNNCOPK_00782	hisG	HisG,HisG_C	-	ko:K00765	Secondary metabolism
AJNNCOPK_00784	-	Pro_dh	-	ko:K00318	Secondary metabolism
AJNNCOPK_00794	-	CTP_transf_1	-	ko:K00981	Secondary metabolism
AJNNCOPK_00796	purD	GARS_A,GARS_C,GARS_N	-	ko:K01945	Secondary metabolism
AJNNCOPK_00797	purN	Formyl_trans_N	-	ko:K11175	Secondary metabolism
AJNNCOPK_00798	metH	B12-binding,B12-binding_2,DUF559,Met_synt_B12,Pterin_bind	-	ko:K00548	Secondary metabolism
AJNNCOPK_00804	trpE	Anth_synt_I_N,Chorismate_bind	-	ko:K01657	Quorum sensing
AJNNCOPK_00805	trpG	GATase	-	ko:K01658,ko:K01664	Quorum sensing
AJNNCOPK_00818	plsC	Acyltransferase	-	ko:K00655	Secondary metabolism
AJNNCOPK_00822	srpA	Catalase	-	ko:K03781	Secondary metabolism
AJNNCOPK_00823	ilvN	ACT,ACT_5,ALS_ss_C	-	ko:K01653	Secondary metabolism
AJNNCOPK_00841	thrB	GHMP_kinases_C,GHMP_kinases_N	-	ko:K00872	Secondary metabolism
AJNNCOPK_00843	hemB	ALAD	-	ko:K01698	Secondary metabolism
AJNNCOPK_00856	plsX	FA_synthesis	-	ko:K03621	Secondary metabolism
AJNNCOPK_00885	miaA	IPPT	-	ko:K00791	Secondary metabolism
AJNNCOPK_00887	hisB	Hydrolase_like,IGPD,PNK3P	-	ko:K01089,ko:K01693	Secondary metabolism
AJNNCOPK_00898	dapB	DapB_C,DapB_N	-	ko:K00215	Secondary metabolism
AJNNCOPK_00903	rpoN	Sigma54_AID,Sigma54_CBD,Sigma54_DBD	-	ko:K03092	Biofilm formation
AJNNCOPK_00925	purE	AIRC	-	ko:K01588	Secondary metabolism
AJNNCOPK_00926	hemD	HEM4	-	ko:K01719	Secondary metabolism
AJNNCOPK_00960	ilvA	PALP,Thr_dehydrat_C	-	ko:K01754	Secondary metabolism
AJNNCOPK_00977	pdhC	2-oxoacid_dh,Biotin_lipoyl,E3_binding	-	ko:K00627	Secondary metabolism
AJNNCOPK_00999	sucC	ATP-grasp_2,Ligase_CoA	-	ko:K01903	Secondary metabolism
AJNNCOPK_01006	katG	peroxidase	-	ko:K03782	Secondary metabolism
AJNNCOPK_01032	ispB	polyprenyl_synt	-	ko:K02523	Secondary metabolism
AJNNCOPK_01046	trpB	PALP	-	ko:K01696,ko:K01817	Secondary metabolism
AJNNCOPK_01047	trpF	PRAI	-	ko:K01817	Secondary metabolism
AJNNCOPK_01048	hisI	PRA-CH,PRA-PH	-	ko:K11755	Secondary metabolism
AJNNCOPK_01054	pdhB	E1_dh,Transket_pyr,Transketolase_C	-	ko:K00615	Secondary metabolism
AJNNCOPK_01058	secY	SecY	-	ko:K03076	Secretion systems
AJNNCOPK_01067	aroK	SKI	-	ko:K00891	Secondary metabolism
AJNNCOPK_01072	-	CHB_HEX_C_1,F5_F8_type_C,Fn3_assoc,Glyco_hydro_20,Glyco_hydro_20b	GH20	ko:K12373	N-acetylglucosaminidase
AJNNCOPK_01086	ribE	Lum_binding	-	ko:K00793	Secondary metabolism
AJNNCOPK_01096	pfkA	PFK	-	ko:K00850	Secondary metabolism
AJNNCOPK_01107	secE	SecE	-	ko:K03073	Secretion systems
AJNNCOPK_01134	manC	MannoseP_isomer,NTP_transferase	-	ko:K00971	Secondary metabolism
AJNNCOPK_01145	guaB	CBS,IMPDH	-	ko:K00088	Secondary metabolism
AJNNCOPK_01153	accA	ACCA	-	ko:K01962	Secondary metabolism
AJNNCOPK_01154	dapA	DHDPS	-	ko:K01714	Secondary metabolism
AJNNCOPK_01194	acsA	ACAS_N,AMP-binding,AMP-binding_C	-	ko:K01895	Secondary metabolism
AJNNCOPK_01217	glgC	NTP_transferase	-	ko:K00975	Biofilm formation
AJNNCOPK_01219	hemD	HEM4,Porphobil_deam,Porphobil_deamC,TP_methylase	-	ko:K01719,ko:K13542,ko:K13543	Secondary metabolism
AJNNCOPK_01220	hemC	HEM4,Porphobil_deam,Porphobil_deamC	-	ko:K01749	Secondary metabolism
AJNNCOPK_01234	proC	F420_oxidored,P5CR_dimer	-	ko:K00286	Secondary metabolism
AJNNCOPK_01247	fbaB	DeoC	-	ko:K11645	Secondary metabolism
AJNNCOPK_01256	pyk	PK,PK_C	-	ko:K00873	Secondary metabolism
AJNNCOPK_01260	ispH	LYTB,S1	-	ko:K00945,ko:K02945,ko:K03527	Secondary metabolism
AJNNCOPK_01262	adk	ADK,Pribosyltran	-	ko:K00939	Secondary metabolism
AJNNCOPK_01263	cysE	Hexapep,SATase_N	-	ko:K00640	Biofilm formation
AJNNCOPK_01269	cysG	HEM4,NAD_binding_7,Porphobil_deam,TP_methylase	-	ko:K02302,ko:K02303,ko:K13542	Secondary metabolism
AJNNCOPK_01277	panC	Pantoate_ligase	-	ko:K01918	Secondary metabolism
AJNNCOPK_01281	pheB	CM_2,DAHP_synth_1	-	ko:K04516	Secondary metabolism
AJNNCOPK_01287	argE	M20_dimer,Peptidase_M20,Peptidase_M28	-	ko:K01438	Secondary metabolism
AJNNCOPK_01288	aspC	Aminotran_1_2	-	ko:K00812	Secondary metabolism
AJNNCOPK_01292	-	UbiA	-	ko:K03179	Secondary metabolism
AJNNCOPK_01300	uppS	Prenyltransf	-	ko:K00806	Secondary metabolism
AJNNCOPK_01307	pgl	Lactonase	-	ko:K07404	Secondary metabolism
AJNNCOPK_01312	-	Biotin_lipoyl,Pyr_redox_2,Pyr_redox_dim	-	ko:K00382	Secondary metabolism
AJNNCOPK_01318	pdhC	2-oxoacid_dh,Biotin_lipoyl,E3_binding	-	ko:K00658	Secondary metabolism
AJNNCOPK_01331	surE	SurE	-	ko:K03787	Secondary metabolism
AJNNCOPK_01339	gcvH	GCV_H	-	ko:K02437	Secondary metabolism
AJNNCOPK_01343	yajC	YajC	-	ko:K03210	Secretion systems
AJNNCOPK_01344	asd	Semialdhyde_dh,Semialdhyde_dhC	-	ko:K00133	Secondary metabolism
AJNNCOPK_01345	trpB	PALP	-	ko:K06001	Secondary metabolism
AJNNCOPK_01346	trpB	PALP	-	ko:K06001	Secondary metabolism
AJNNCOPK_01356	deoD	PNP_UDP_1	-	ko:K03784	Secondary metabolism
AJNNCOPK_01358	fadD	AMP-binding	-	ko:K01897	Quorum sensing
AJNNCOPK_01394	purL	AIRS,AIRS_C,GATase_5	-	ko:K01952	Secondary metabolism
AJNNCOPK_01399	-	Fib_succ_major,His_Phos_1	-	ko:K00850	Secondary metabolism
AJNNCOPK_01406	argB	AA_kinase	-	ko:K00930	Secondary metabolism
AJNNCOPK_01416	ribD	RibD_C,dCMP_cyt_deam_1	-	ko:K11752	Quorum sensing
AJNNCOPK_01424	trpD	Glycos_trans_3N,Glycos_transf_3	-	ko:K00766,ko:K13497	Secondary metabolism
AJNNCOPK_01427	pdhB	Transket_pyr,Transketolase_C	-	ko:K00162	Secondary metabolism
AJNNCOPK_01431	lepB	Peptidase_S24,Peptidase_S26	-	ko:K03100	Quorum sensing
AJNNCOPK_01436	lysA	Orn_Arg_deC_N,Orn_DAP_Arg_deC	-	ko:K01586	Secondary metabolism
AJNNCOPK_01440	-	OEP	-	ko:K12340	Secretion systems
AJNNCOPK_01441	oxyR	HTH_1,LysR_substrate	-	ko:K04761	Biofilm formation
AJNNCOPK_01471	sdhA	FAD_binding_2,Succ_DH_flav_C	-	ko:K00239	Secondary metabolism
AJNNCOPK_01472	sdhC	-	-	ko:K00241	Secondary metabolism
AJNNCOPK_01482	mqnA	VitK2_biosynth	-	ko:K11782	Secondary metabolism
AJNNCOPK_01484	pgcA	PGM_PMM_I,PGM_PMM_II,PGM_PMM_III,PGM_PMM_IV	-	ko:K01835	Secondary metabolism
AJNNCOPK_01485	hpt	Pribosyltran	-	ko:K00760	Secondary metabolism
AJNNCOPK_01488	-	Amidohydro_1	-	ko:K20810	Secondary metabolism
AJNNCOPK_01489	-	Amidohydro_1	-	ko:K20810	Secondary metabolism
AJNNCOPK_01498	secA	Helicase_C,SEC-C,SecA_DEAD,SecA_PP_bind,SecA_SW	-	ko:K03070	Secretion systems
AJNNCOPK_01516	-	ABC_membrane,ABC_tran,Peptidase_C39	-	ko:K20344	Quorum sensing
AJNNCOPK_01536	-	UbiD	-	ko:K03182	Secondary metabolism
AJNNCOPK_01543	gltX	tRNA-synt_1c	-	ko:K01885	Secondary metabolism
AJNNCOPK_01562	leuD	Aconitase_C	-	ko:K01704	Secondary metabolism
AJNNCOPK_01572	aroE	Shikimate_dh_N	-	ko:K00014	Secondary metabolism
AJNNCOPK_01588	rocD	Aminotran_3	-	ko:K00819	Secondary metabolism
AJNNCOPK_01591	dxs	DXP_synthase_N,E1_dh,Transket_pyr,Transketolase_C	-	ko:K01662	Secondary metabolism
AJNNCOPK_01593	aspC	Aminotran_1_2	-	ko:K00812,ko:K14260	Secondary metabolism
AJNNCOPK_01594	ctaA	COX15-CtaA	-	ko:K02259	Secondary metabolism
AJNNCOPK_01607	gap	Gp_dh_C,Gp_dh_N	-	ko:K00134	Secondary metabolism
AJNNCOPK_01608	tal	TAL_FSA	-	ko:K00616,ko:K08314	Secondary metabolism
AJNNCOPK_01617	dapL	Aminotran_1_2	-	ko:K10206,ko:K14261	Secondary metabolism
AJNNCOPK_01632	prs	Pribosyl_synth,Pribosyltran_N	-	ko:K00948	Secondary metabolism
AJNNCOPK_01634	hemE	URO-D	-	ko:K01599	Secondary metabolism
AJNNCOPK_01635	thrA	AA_kinase,ACT,ACT_7,Homoserine_dh,NAD_binding_3	-	ko:K12524	Secondary metabolism
AJNNCOPK_01648	ctaB	UbiA	-	ko:K02257	Secondary metabolism
AJNNCOPK_01656	pheA	PDT	-	ko:K04518	Secondary metabolism
AJNNCOPK_01659	gcvT	GCV_T,GCV_T_C	-	ko:K00605	Secondary metabolism
AJNNCOPK_01665	aroQ	DHquinase_II	-	ko:K03786	Secondary metabolism
AJNNCOPK_01692	plsY	G3P_acyltransf	-	ko:K08591	Secondary metabolism
AJNNCOPK_01708	mqnB	PNP_UDP_1	-	ko:K11783	Secondary metabolism
AJNNCOPK_01709	ubiX	Flavoprotein	-	ko:K03186	Secondary metabolism
AJNNCOPK_01712	lysC	AA_kinase	-	ko:K00928	Secondary metabolism
AJNNCOPK_01713	purF	GATase_7,Pribosyltran	-	ko:K00764	Secondary metabolism
AJNNCOPK_01714	purC	SAICAR_synt	-	ko:K01923	Secondary metabolism
AJNNCOPK_01722	argH	Lyase_1	-	ko:K01755	Secondary metabolism
AJNNCOPK_01724	rpiB	LacAB_rpiB	-	ko:K01808	Secondary metabolism
AJNNCOPK_01728	argC	Semialdhyde_dh,Semialdhyde_dhC	-	ko:K00145	Secondary metabolism
AJNNCOPK_01729	hemF	Coprogen_oxidas	-	ko:K00228	Secondary metabolism
AJNNCOPK_01730	hemB	ALAD	-	ko:K01698	Secondary metabolism

## Sheet: Table S7
Table S7. Identity of the BCC and AF genes identifed in LS024_2 MAG based on the eggnog Orthologous Groups database (V 5.0.2)
GenID	Preferred_name	PFAMs	CAZy	KEGG_ko	Potential BCC or AF function
GMMGOGPE_00007	traG	T4SS-DNA_transf,TraG-D_C	-	ko:K03205	Secretion systems
GMMGOGPE_00012	purL	AIRS_C,GATase_5	-	ko:K01952	Secondary metabolism
GMMGOGPE_00029	-	LuxE	-	ko:K06046	Quorum sensing
GMMGOGPE_00038	icd2	IDH	-	ko:K00031	Secondary metabolism
GMMGOGPE_00071	livF	ABC_tran,BCA_ABC_TP_C	-	ko:K01996	Quorum sensing
GMMGOGPE_00072	livG	ABC_tran,BCA_ABC_TP_C	-	ko:K01995	Quorum sensing
GMMGOGPE_00073	livM	BPD_transp_2	-	ko:K01998	Quorum sensing
GMMGOGPE_00085	purN	Formyl_trans_N	-	ko:K11175	Secondary metabolism
GMMGOGPE_00087	ribF	FAD_syn,Flavokinase	-	ko:K11753	Secondary metabolism
GMMGOGPE_00119	argB	AA_kinase	-	ko:K00930	Secondary metabolism
GMMGOGPE_00136	tal	TAL_FSA	-	ko:K00616	Secondary metabolism
GMMGOGPE_00140	slt	SLT,SLT_L	GH23	ko:K08309	Chitinase
GMMGOGPE_00218	idnK	AAA_33,SKI	-	ko:K00851	Secondary metabolism
GMMGOGPE_00236	metC	Cys_Met_Meta_PP	-	ko:K01760	Secondary metabolism
GMMGOGPE_00239	hisZ	tRNA-synt_His	-	ko:K02502	Secondary metabolism
GMMGOGPE_00244	hfq	Hfq	-	ko:K03666	Quorum sensing
GMMGOGPE_00249	ispG	GcpE	-	ko:K03526	Secondary metabolism
GMMGOGPE_00253	ndk	NDK	-	ko:K00940	Secondary metabolism
GMMGOGPE_00261	odhL	Pyr_redox_2,Pyr_redox_dim	-	ko:K00382	Secondary metabolism
GMMGOGPE_00262	sucB	2-oxoacid_dh,Biotin_lipoyl,E3_binding	-	ko:K00658	Secondary metabolism
GMMGOGPE_00263	sucA	2-oxogl_dehyd_N,E1_dh,OxoGdeHyase_C,Transket_pyr	-	ko:K00164	Secondary metabolism
GMMGOGPE_00268	-	AMP-binding,AMP-binding_C	-	ko:K01897	Quorum sensing
GMMGOGPE_00279	-	ABC_tran	-	ko:K01996	Quorum sensing
GMMGOGPE_00280	-	ABC_tran,BCA_ABC_TP_C,BPD_transp_2	-	ko:K01995,ko:K01998	Quorum sensing
GMMGOGPE_00281	-	BPD_transp_2	-	ko:K01997	Quorum sensing
GMMGOGPE_00282	-	Peripla_BP_6	-	ko:K01999	Quorum sensing
GMMGOGPE_00283	-	4HBT,4HBT_2	-	ko:K01075	Secondary metabolism
GMMGOGPE_00285	-	Thiolase_C,Thiolase_N	-	ko:K00626	Secondary metabolism
GMMGOGPE_00289	-	ABC_tran	-	ko:K01996	Quorum sensing
GMMGOGPE_00290	-	ABC_tran,BCA_ABC_TP_C	-	ko:K01995	Quorum sensing
GMMGOGPE_00291	-	BPD_transp_2	-	ko:K01998	Quorum sensing
GMMGOGPE_00292	-	BPD_transp_2	-	ko:K01997	Quorum sensing
GMMGOGPE_00293	-	Peripla_BP_6	-	ko:K01999	Quorum sensing
GMMGOGPE_00305	pcaF	Thiolase_C,Thiolase_N	-	ko:K00626,ko:K00632	Secondary metabolism
GMMGOGPE_00308	-	ABC_tran	-	ko:K01996	Quorum sensing
GMMGOGPE_00310	-	FAD_binding_2	-	ko:K00244,ko:K13796	Secondary metabolism
GMMGOGPE_00316	cobA	TP_methylase	-	ko:K02303	Secondary metabolism
GMMGOGPE_00343	surE	SurE	-	ko:K03787	Secondary metabolism
GMMGOGPE_00360	alaA	Aminotran_1_2	-	ko:K14260	Secondary metabolism
GMMGOGPE_00361	hom	ACT,Homoserine_dh,NAD_binding_3	-	ko:K00003	Secondary metabolism
GMMGOGPE_00362	thrC	PALP,Thr_synth_N	-	ko:K01733	Secondary metabolism
GMMGOGPE_00370	aceA	ICL	-	ko:K01637	Secondary metabolism
GMMGOGPE_00388	phbA	Thiolase_C,Thiolase_N	-	ko:K00626	Secondary metabolism
GMMGOGPE_00392	-	Aminotran_3	-	ko:K01845	Secondary metabolism
GMMGOGPE_00417	tyrB	Aminotran_1_2	-	ko:K00832	Secondary metabolism
GMMGOGPE_00440	fumC	FumaraseC_C,Lyase_1	-	ko:K01679	Secondary metabolism
GMMGOGPE_00442	-	Shikimate_dh_N,ThiF	-	ko:K00014	Secondary metabolism
GMMGOGPE_00447	-	Peripla_BP_6	-	ko:K01999	Quorum sensing
GMMGOGPE_00448	-	BPD_transp_2	-	ko:K01997	Quorum sensing
GMMGOGPE_00449	-	BPD_transp_2	-	ko:K01998	Quorum sensing
GMMGOGPE_00450	-	ABC_tran,BCA_ABC_TP_C	-	ko:K01995	Quorum sensing
GMMGOGPE_00451	-	ABC_tran	-	ko:K01996	Quorum sensing
GMMGOGPE_00459	aroQ	DHquinase_II	-	ko:K03786	Secondary metabolism
GMMGOGPE_00460	-	Shikimate_dh_N,ThiF	-	ko:K00014	Secondary metabolism
GMMGOGPE_00475	mdtA_2	HlyD_D23	-	ko:K03585,ko:K18306	Quorum sensing
GMMGOGPE_00476	bepE_2	ACR_tran	-	ko:K18138,ko:K18307	Quorum sensing
GMMGOGPE_00486	dgkA	DAGK_prokar	-	ko:K00901	Secondary metabolism
GMMGOGPE_00491	ilvI	TPP_enzyme_C,TPP_enzyme_M,TPP_enzyme_N	-	ko:K01652	Secondary metabolism
GMMGOGPE_00492	ilvH	ACT_5,ALS_ss_C	-	ko:K01653	Secondary metabolism
GMMGOGPE_00494	pssA	CDP-OH_P_transf	-	ko:K17103	Secondary metabolism
GMMGOGPE_00495	leuA	HMGL-like,LeuA_dimer	-	ko:K01649	Secondary metabolism
GMMGOGPE_00509	glcD	FAD-oxidase_C,FAD_binding_4	-	ko:K00102,ko:K00104,ko:K03777	Secondary metabolism
GMMGOGPE_00516	-	zf-dskA_traR	-	ko:K06204	Biofilm formation
GMMGOGPE_00528	oxyR	HTH_1,LysR_substrate	-	ko:K04761	Biofilm formation
GMMGOGPE_00529	ubiA	UbiA	-	ko:K03179	Secondary metabolism
GMMGOGPE_00531	proC	F420_oxidored,P5CR_dimer	-	ko:K00286	Secondary metabolism
GMMGOGPE_00542	secY	SecY	-	ko:K03076	Secretion systems
GMMGOGPE_00557	-	AMP-binding	-	ko:K01897	Quorum sensing
GMMGOGPE_00558	-	ABC_tran,BCA_ABC_TP_C	-	ko:K01995	Quorum sensing
GMMGOGPE_00559	-	BPD_transp_2	-	ko:K01997	Quorum sensing
GMMGOGPE_00560	-	BPD_transp_2	-	ko:K01998	Quorum sensing
GMMGOGPE_00561	-	Peripla_BP_6	-	ko:K01999	Quorum sensing
GMMGOGPE_00562	-	ABC_tran	-	ko:K01996	Quorum sensing
GMMGOGPE_00563	paaK_2	AMP-binding,AMP-binding_C_2	-	ko:K01912	Biofilm formation
GMMGOGPE_00571	psd	PS_Dcarbxylase	-	ko:K01613	Secondary metabolism
GMMGOGPE_00595	-	Peripla_BP_6	-	ko:K01999	Quorum sensing
GMMGOGPE_00596	-	BPD_transp_2	-	ko:K01997	Quorum sensing
GMMGOGPE_00597	-	BPD_transp_2	-	ko:K01998	Quorum sensing
GMMGOGPE_00598	-	ABC_tran,BCA_ABC_TP_C	-	ko:K01995	Quorum sensing
GMMGOGPE_00599	-	ABC_tran	-	ko:K01996	Quorum sensing
GMMGOGPE_00606	aroE	Shikimate_DH,Shikimate_dh_N	-	ko:K00014	Secondary metabolism
GMMGOGPE_00611	hemH	Ferrochelatase	-	ko:K01772	Secondary metabolism
GMMGOGPE_00612	-	HAD_2,Hydrolase	-	ko:K20862	Secondary metabolism
GMMGOGPE_00614	hpnD	SQS_PSY	-	ko:K02291	Secondary metabolism
GMMGOGPE_00615	hpnC	SQS_PSY	-	ko:K02291	Secondary metabolism
GMMGOGPE_00651	-	DHDPS	-	ko:K01714	Secondary metabolism
GMMGOGPE_00652	fbp	FBPase	-	ko:K03841	Secondary metabolism
GMMGOGPE_00658	bclA_2	AMP-binding,AMP-binding_C	-	ko:K01895	Secondary metabolism
GMMGOGPE_00660	plsY	G3P_acyltransf	-	ko:K08591	Secondary metabolism
GMMGOGPE_00663	argG	Arginosuc_synth	-	ko:K01940	Secondary metabolism
GMMGOGPE_00670	purF	GATase_6,GATase_7,Pribosyltran	-	ko:K00764	Secondary metabolism
GMMGOGPE_00671	metZ	Cys_Met_Meta_PP	-	ko:K01739,ko:K10764	Secondary metabolism
GMMGOGPE_00672	gltX	tRNA-synt_1c	-	ko:K01885	Secondary metabolism
GMMGOGPE_00680	-	Prenyltransf	-	ko:K00806,ko:K12503	Secondary metabolism
GMMGOGPE_00708	ubiE	Ubie_methyltran	-	ko:K03183	Secondary metabolism
GMMGOGPE_00712	hemA	GlutR_N,GlutR_dimer,Shikimate_DH	-	ko:K02492	Secondary metabolism
GMMGOGPE_00724	ispB	polyprenyl_synt	-	ko:K02523	Secondary metabolism
GMMGOGPE_00729	pilB	T2SSE,T2SSE_N	-	ko:K02454,ko:K02504,ko:K02652,ko:K12276	Secretion systems
GMMGOGPE_00737	argJ	ArgJ	-	ko:K00620	Secondary metabolism
GMMGOGPE_00738	secA	SEC-C,SecA_DEAD,SecA_PP_bind,SecA_SW	-	ko:K03070	Secretion systems
GMMGOGPE_00749	tatC	TatC	-	ko:K03118	Secretion systems
GMMGOGPE_00750	tatB	MttA_Hcf106	-	ko:K03117	Secretion systems
GMMGOGPE_00751	tatA	MttA_Hcf106	-	ko:K03116	Secretion systems
GMMGOGPE_00753	hisE	PRA-PH	-	ko:K01523	Secondary metabolism
GMMGOGPE_00754	hisI	PRA-CH	-	ko:K01496,ko:K11755	Secondary metabolism
GMMGOGPE_00758	hisF	His_biosynth	-	ko:K02500	Secondary metabolism
GMMGOGPE_00761	-	Aldose_epim	-	ko:K01792	Secondary metabolism
GMMGOGPE_00762	hisA	His_biosynth	-	ko:K01814	Secondary metabolism
GMMGOGPE_00763	hisH	GATase	-	ko:K02501	Secondary metabolism
GMMGOGPE_00764	hisB	IGPD	-	ko:K01693	Secondary metabolism
GMMGOGPE_00765	hisC	Aminotran_1_2	-	ko:K00817	Secondary metabolism
GMMGOGPE_00766	hisD	Histidinol_dh	-	ko:K00013	Secondary metabolism
GMMGOGPE_00767	hisG	HisG	-	ko:K00765	Secondary metabolism
GMMGOGPE_00778	gltD	Fer4_20,Pyr_redox_2	-	ko:K00266	Secondary metabolism
GMMGOGPE_00779	gltB	GATase_2,GXGXG,Glu_syn_central,Glu_synthase	-	ko:K00265,ko:K00284	Secondary metabolism
GMMGOGPE_00787	aroB	DHQ_synthase	-	ko:K01735	Secondary metabolism
GMMGOGPE_00788	aroK	SKI	-	ko:K00891	Secondary metabolism
GMMGOGPE_00795	lysA	Orn_Arg_deC_N,Orn_DAP_Arg_deC	-	ko:K01586	Secondary metabolism
GMMGOGPE_00802	metK	S-AdoMet_synt_C,S-AdoMet_synt_M,S-AdoMet_synt_N	-	ko:K00789	Secondary metabolism
GMMGOGPE_00810	gpmB	His_Phos_1	-	ko:K15634	Secondary metabolism
GMMGOGPE_00830	-	CHASE2,HATPase_c,HisKA,Hpt,Response_reg	-	ko:K10715	Quorum sensing
GMMGOGPE_00859	pcaF	Thiolase_C,Thiolase_N	-	ko:K00626,ko:K00632	Secondary metabolism
GMMGOGPE_00864	-	CHASE7,GGDEF,HAMP	-	ko:K13069,ko:K21085	Biofilm formation
GMMGOGPE_00866	-	Cellulose_synt,Glyco_tranf_2_3,Glycos_transf_2	GT2	ko:K11936	Biofilm formation
GMMGOGPE_00870	-	FAD_binding_2	-	ko:K00244	Secondary metabolism
GMMGOGPE_00874	-	Aconitase_C	-	ko:K01704	Secondary metabolism
GMMGOGPE_00875	leuC1	Aconitase	-	ko:K01703	Secondary metabolism
GMMGOGPE_00877	-	ABC_tran	-	ko:K01996	Quorum sensing
GMMGOGPE_00878	-	ABC_tran,BCA_ABC_TP_C	-	ko:K01995,ko:K10822	Quorum sensing
GMMGOGPE_00879	-	BPD_transp_2	-	ko:K01998	Quorum sensing
GMMGOGPE_00880	-	BPD_transp_2	-	ko:K01997	Quorum sensing
GMMGOGPE_00881	-	Peripla_BP_6	-	ko:K01999	Quorum sensing
GMMGOGPE_00883	-	HTH_1,LysR_substrate	-	ko:K03566	Biofilm formation
GMMGOGPE_00922	-	Acyl-CoA_dh_1,Acyl-CoA_dh_M,Acyl-CoA_dh_N	-	ko:K00249	Secondary metabolism
GMMGOGPE_00944	purK	ATP-grasp	-	ko:K01589	Secondary metabolism
GMMGOGPE_00945	purE	AIRC	-	ko:K01588	Secondary metabolism
GMMGOGPE_00947	purC	SAICAR_synt	-	ko:K01923	Secondary metabolism
GMMGOGPE_00948	fba	F_bP_aldolase	-	ko:K01624	Secondary metabolism
GMMGOGPE_00949	pykA	PK,PK_C	-	ko:K00873	Secondary metabolism
GMMGOGPE_00958	dapF	DAP_epimerase	-	ko:K01778	Secondary metabolism
GMMGOGPE_00986	thlA_2	Thiolase_C,Thiolase_N	-	ko:K00626	Secondary metabolism
GMMGOGPE_00994	nlaB	Acyltransferase	-	ko:K00655	Secondary metabolism
GMMGOGPE_01005	dksA	zf-dskA_traR	-	ko:K06204	Biofilm formation
GMMGOGPE_01029	-	DAHP_synth_1	-	ko:K01626	Quorum sensing
GMMGOGPE_01033	accB	Biotin_lipoyl	-	ko:K02160	Secondary metabolism
GMMGOGPE_01034	accC	Biotin_carb_C,Biotin_carb_N,CPSase_L_D2	-	ko:K01961	Secondary metabolism
GMMGOGPE_01045	ffh	SRP54,SRP54_N,SRP_SPB	-	ko:K03106	Secretion systems
GMMGOGPE_01049	fliN	FliMN_C	-	ko:K02417,ko:K03225	Secretion systems
GMMGOGPE_01072	-	5-nucleotidase	-	ko:K01081	Secondary metabolism
GMMGOGPE_01073	gspF	T2SSF	-	ko:K02455	Secretion systems
GMMGOGPE_01074	gspE	T2SSE,T2SSE_N	-	ko:K02454	Secretion systems
GMMGOGPE_01075	gspD	Secretin,Secretin_N	-	ko:K02453	Secretion systems
GMMGOGPE_01076	gspN	T2SSN	-	ko:K02463	Biofilm formation
GMMGOGPE_01077	gspM	T2SSM	-	ko:K02462	Secretion systems
GMMGOGPE_01078	gspL	GspL_C,T2SSL	-	ko:K02461	Secretion systems
GMMGOGPE_01079	gspK	T2SSK	-	ko:K02460	Secretion systems
GMMGOGPE_01080	gspJ	N_methyl	-	ko:K02459	Secretion systems
GMMGOGPE_01081	-	N_methyl,T2SSI	-	ko:K02458	Secretion systems
GMMGOGPE_01082	-	GspH,N_methyl	-	ko:K02457	Secretion systems
GMMGOGPE_01083	gspG	N_methyl,T2SSG	-	ko:K02456	Secretion systems
GMMGOGPE_01084	gspC	T2SSC	-	ko:K02452	Secretion systems
GMMGOGPE_01085	ilvA	PALP,Thr_dehydrat_C	-	ko:K01754	Secondary metabolism
GMMGOGPE_01089	coq7	COQ7	-	ko:K06134	Secondary metabolism
GMMGOGPE_01112	-	AMP-binding,AMP-binding_C	-	ko:K01897	Quorum sensing
GMMGOGPE_01113	-	Thiolase_C,Thiolase_N	-	ko:K00626	Secondary metabolism
GMMGOGPE_01130	fumA	Fumerase,Fumerase_C	-	ko:K01676	Secondary metabolism
GMMGOGPE_01132	ilvD	ILVD_EDD	-	ko:K01687	Secondary metabolism
GMMGOGPE_01148	-	Peripla_BP_6	-	ko:K01999	Quorum sensing
GMMGOGPE_01149	-	ABC_tran	-	ko:K01996	Quorum sensing
GMMGOGPE_01150	-	ABC_tran,BCA_ABC_TP_C	-	ko:K01995	Quorum sensing
GMMGOGPE_01152	-	BPD_transp_2	-	ko:K01997	Quorum sensing
GMMGOGPE_01160	menB	ECH_1	-	ko:K01661,ko:K07536	Secondary metabolism
GMMGOGPE_01164	fadB	ECH_1	-	ko:K01692,ko:K01715	Secondary metabolism
GMMGOGPE_01216	rspE	FliH,HrpE	-	ko:K02411,ko:K03223	Secretion systems
GMMGOGPE_01220	fleR	HTH_8,Response_reg,Sigma54_activat	-	ko:K10943	Biofilm formation
GMMGOGPE_01234	gltA	Citrate_synt	-	ko:K01647	Secondary metabolism
GMMGOGPE_01236	sdhB	Fer2_3,Fer4_17,Fer4_8	-	ko:K00240	Secondary metabolism
GMMGOGPE_01237	sdhA	FAD_binding_2,Succ_DH_flav_C	-	ko:K00239	Secondary metabolism
GMMGOGPE_01238	sdhD	Sdh_cyt	-	ko:K00242	Secondary metabolism
GMMGOGPE_01239	sdhC	Sdh_cyt	-	ko:K00241	Secondary metabolism
GMMGOGPE_01241	mdh	Ldh_1_C,Ldh_1_N	-	ko:K00024	Secondary metabolism
GMMGOGPE_01244	acnB	Aconitase,Aconitase_2_N,Aconitase_B_N	-	ko:K01682	Secondary metabolism
GMMGOGPE_01282	hemB	ALAD	-	ko:K01698	Secondary metabolism
GMMGOGPE_01283	-	DLH	-	ko:K01061	Secondary metabolism
GMMGOGPE_01337	crp	HTH_Crp_2,cNMP_binding	-	ko:K10914	Quorum sensing
GMMGOGPE_01345	wcaJ	Bac_transf,CoA_binding_3	-	ko:K03606	Biofilm formation
GMMGOGPE_01347	-	MannoseP_isomer,NTP_transferase	-	ko:K16011	Biofilm formation
GMMGOGPE_01355	rpoN	Sigma54_AID,Sigma54_CBD,Sigma54_DBD	-	ko:K03092	Biofilm formation
GMMGOGPE_01365	rpe	Ribul_P_3_epim	-	ko:K01783	Secondary metabolism
GMMGOGPE_01377	-	PQQ	-	ko:K00114	Secondary metabolism
GMMGOGPE_01380	aldA	Aldedh	-	ko:K00138	Secondary metabolism
GMMGOGPE_01389	hemE	URO-D	-	ko:K01599	Secondary metabolism
GMMGOGPE_01402	panD	Asp_decarbox	-	ko:K01579	Secondary metabolism
GMMGOGPE_01413	ilvE	Aminotran_4	-	ko:K00826	Secondary metabolism
GMMGOGPE_01422	glcF	CCG,Fer4_7,Fer4_8	-	ko:K11473	Secondary metabolism
GMMGOGPE_01423	glcE	FAD-oxidase_C,FAD_binding_4	-	ko:K11472	Secondary metabolism
GMMGOGPE_01436	metH	B12-binding,B12-binding_2,Met_synt_B12,Pterin_bind,S-methyl_trans	-	ko:K00548	Secondary metabolism
GMMGOGPE_01437	metHa	S-methyl_trans	-	ko:K00548	Secondary metabolism
GMMGOGPE_01442	pckG	PEPCK_C,PEPCK_N	-	ko:K01596	Secondary metabolism
GMMGOGPE_01443	-	Peripla_BP_6	-	ko:K01999	Quorum sensing
GMMGOGPE_01444	-	BPD_transp_2	-	ko:K01997,ko:K01998	Quorum sensing
GMMGOGPE_01445	-	ABC_tran,BCA_ABC_TP_C	-	ko:K01995	Quorum sensing
GMMGOGPE_01446	-	ABC_tran	-	ko:K01996	Quorum sensing
GMMGOGPE_01470	yidC	60KD_IMP,YidC_periplas	-	ko:K03217	Secretion systems
GMMGOGPE_01479	gapA	Gp_dh_C,Gp_dh_N	-	ko:K00134	Secondary metabolism
GMMGOGPE_01480	gapA	Gp_dh_C,Gp_dh_N	-	ko:K00134	Secondary metabolism
GMMGOGPE_01481	tktA	Transket_pyr,Transketolase_C,Transketolase_N	-	ko:K00615	Secondary metabolism
GMMGOGPE_01502	katG	peroxidase	-	ko:K03782	Secondary metabolism
GMMGOGPE_01510	-	SBP_bac_5	-	ko:K02035,ko:K13893	Quorum sensing
GMMGOGPE_01513	gsiA	ABC_tran,oligo_HPY	-	ko:K02031,ko:K02032,ko:K13896	Quorum sensing
GMMGOGPE_01520	-	ECH_2	-	ko:K01692	Secondary metabolism
GMMGOGPE_01533	-	Acyl-CoA_dh_1,Acyl-CoA_dh_M,Acyl-CoA_dh_N	-	ko:K00249	Secondary metabolism
GMMGOGPE_01535	-	HTH_Crp_2,cNMP_binding	-	ko:K10914	Quorum sensing
GMMGOGPE_01541	ansB	Asparaginase	-	ko:K01424	Secondary metabolism
GMMGOGPE_01542	adk	ADK,ADK_lid	-	ko:K00939	Secondary metabolism
GMMGOGPE_01551	icd	Iso_dh	-	ko:K00031	Secondary metabolism
GMMGOGPE_01555	purD	GARS_A,GARS_C,GARS_N	-	ko:K01945	Secondary metabolism
GMMGOGPE_01557	hemF	Coprogen_oxidas	-	ko:K00228	Secondary metabolism
GMMGOGPE_01572	pgk	PGK	-	ko:K00927	Secondary metabolism
GMMGOGPE_01593	glcB	Malate_synthase	-	ko:K01638	Secondary metabolism
GMMGOGPE_01601	proA	Aldedh	-	ko:K00147	Secondary metabolism
GMMGOGPE_01607	dapB	DapB_C,DapB_N	-	ko:K00215	Secondary metabolism
GMMGOGPE_01615	fadD	AMP-binding,AMP-binding_C	-	ko:K01897	Quorum sensing
GMMGOGPE_01653	acsA	ACAS_N,AMP-binding,AMP-binding_C	-	ko:K01895	Secondary metabolism
GMMGOGPE_01666	-	Peripla_BP_6	-	ko:K01999	Quorum sensing
GMMGOGPE_01667	-	Thiolase_C,Thiolase_N	-	ko:K00632	Secondary metabolism
GMMGOGPE_01668	paaK	AMP-binding,AMP-binding_C_2	-	ko:K01912	Biofilm formation
GMMGOGPE_01673	-	ABC_tran,Hemerythrin	-	ko:K01996	Quorum sensing
GMMGOGPE_01674	-	ABC_tran,BCA_ABC_TP_C	-	ko:K01995	Quorum sensing
GMMGOGPE_01675	-	BPD_transp_2	-	ko:K01998	Quorum sensing
GMMGOGPE_01676	-	BPD_transp_2	-	ko:K01997	Quorum sensing
GMMGOGPE_01679	ttdB	Fumerase_C	-	ko:K01678,ko:K03780	Secondary metabolism
GMMGOGPE_01691	-	DLH,SnoaL_2	-	ko:K01061	Secondary metabolism
GMMGOGPE_01692	-	Thiolase_C,Thiolase_N	-	ko:K00626	Secondary metabolism
GMMGOGPE_01707	plsC	Acyltransferase	-	ko:K00655	Secondary metabolism
GMMGOGPE_01726	clcD	DLH	-	ko:K01061	Secondary metabolism
GMMGOGPE_01730	-	OEP	-	ko:K12340	Secretion systems
GMMGOGPE_01738	-	Iso_dh	-	ko:K00052	Secondary metabolism
GMMGOGPE_01755	-	Pribosyltran,Pribosyltran_N	-	ko:K00948	Secondary metabolism
GMMGOGPE_01760	-	CHASE,DUF4118,GAF,HATPase_c,HisKA,Hpt,PAS,PAS_3,PAS_4,PAS_9,Response_reg	-	ko:K10715,ko:K20974	Quorum sensing
GMMGOGPE_01763	pilC3	T2SSF	-	ko:K02455,ko:K12278	Secretion systems
GMMGOGPE_01764	-	T2SSE,T2SSE_N	-	ko:K02454,ko:K12276	Secretion systems
GMMGOGPE_01768	-	GspH,N_methyl	-	ko:K10926	Biofilm formation
GMMGOGPE_01774	-	STN,Secretin,Secretin_N_2	-	ko:K02453,ko:K12282	Secretion systems
GMMGOGPE_01808	ctaA	COX15-CtaA	-	ko:K02259	Secondary metabolism
GMMGOGPE_01809	ctaB	UbiA	-	ko:K02257	Secondary metabolism
GMMGOGPE_01813	ftsY	SRP54,SRP54_N	-	ko:K03110	Secretion systems
GMMGOGPE_01816	-	His_Phos_1	-	ko:K15634	Secondary metabolism
GMMGOGPE_01821	prs	Pribosyl_synth,Pribosyltran_N	-	ko:K00948	Secondary metabolism
GMMGOGPE_01823	ispE	GHMP_kinases_C,GHMP_kinases_N	-	ko:K00919	Secondary metabolism
GMMGOGPE_01835	aroQ	DHquinase_II	-	ko:K03786	Secondary metabolism
GMMGOGPE_01850	leuC	Aconitase	-	ko:K01703	Secondary metabolism
GMMGOGPE_01851	leuD	Aconitase_C	-	ko:K01704	Secondary metabolism
GMMGOGPE_01857	-	ABC_tran	-	ko:K01996	Quorum sensing
GMMGOGPE_01858	-	ABC_tran,BCA_ABC_TP_C	-	ko:K01995	Quorum sensing
GMMGOGPE_01859	-	BPD_transp_2	-	ko:K01998	Quorum sensing
GMMGOGPE_01860	-	BPD_transp_2	-	ko:K01997	Quorum sensing
GMMGOGPE_01861	-	Peripla_BP_6	-	ko:K01999	Quorum sensing
GMMGOGPE_01865	-	Peripla_BP_6	-	ko:K01999	Quorum sensing
GMMGOGPE_01892	tolC	OEP	-	ko:K12340	Secretion systems
GMMGOGPE_01895	algC	PGM_PMM_I,PGM_PMM_II,PGM_PMM_III,PGM_PMM_IV	-	ko:K01835,ko:K01840,ko:K15778	Secondary metabolism
GMMGOGPE_01904	abmD	Acyl-CoA_dh_1,Acyl-CoA_dh_M,Acyl-CoA_dh_N	-	ko:K00249	Secondary metabolism
GMMGOGPE_01909	-	DHDPS	-	ko:K01714	Secondary metabolism
GMMGOGPE_01913	-	Peripla_BP_6	-	ko:K01999	Quorum sensing
GMMGOGPE_01914	-	BPD_transp_2	-	ko:K01997	Quorum sensing
GMMGOGPE_01915	-	BPD_transp_2	-	ko:K01998	Quorum sensing
GMMGOGPE_01916	-	ABC_tran,BCA_ABC_TP_C	-	ko:K01995	Quorum sensing
GMMGOGPE_01917	MA20_22545	ABC_tran	-	ko:K01996	Quorum sensing
GMMGOGPE_01925	metE	Meth_synt_1,Meth_synt_2	-	ko:K00549	Secondary metabolism
GMMGOGPE_01928	bktB	Thiolase_C,Thiolase_N	-	ko:K00626	Secondary metabolism
GMMGOGPE_01949	pilL	CheW,H-kinase_dim,HATPase_c,Hpt,Response_reg	-	ko:K02487,ko:K06596	Biofilm formation
GMMGOGPE_01952	hemL	Aminotran_3	-	ko:K01845	Secondary metabolism
GMMGOGPE_01958	purH	AICARFT_IMPCHas,MGS	-	ko:K00602	Secondary metabolism
GMMGOGPE_01959	fis	HTH_8	-	ko:K03557	Biofilm formation
GMMGOGPE_01971	plsC	Acyltransferase	-	ko:K00655	Secondary metabolism
GMMGOGPE_01982	argA	AA_kinase,Acetyltransf_1	-	ko:K14682	Secondary metabolism
GMMGOGPE_01995	-	Peripla_BP_6	-	ko:K01999	Quorum sensing
GMMGOGPE_02077	basR_3	Response_reg,Trans_reg_C	-	ko:K02483,ko:K07666,ko:K07774	Quorum sensing
GMMGOGPE_02081	argC	Semialdhyde_dh	-	ko:K00145	Secondary metabolism
GMMGOGPE_02082	sucC	ATP-grasp_2,Ligase_CoA	-	ko:K01903	Secondary metabolism
GMMGOGPE_02083	sucD	CoA_binding,Ligase_CoA	-	ko:K01902	Secondary metabolism
GMMGOGPE_02092	purB	ASL_C,Lyase_1	-	ko:K01756	Secondary metabolism
GMMGOGPE_02112	yajC	YajC	-	ko:K03210	Secretion systems
GMMGOGPE_02113	secD	SecD-TM1,SecD_SecF,Sec_GG	-	ko:K03072	Secretion systems
GMMGOGPE_02114	secF	SecD_SecF,Sec_GG	-	ko:K03074	Secretion systems
GMMGOGPE_02130	gpmA	His_Phos_1	-	ko:K01834	Secondary metabolism
GMMGOGPE_02133	secB	SecB	-	ko:K03071	Secretion systems
GMMGOGPE_02134	gpsA	NAD_Gly3P_dh_C,NAD_Gly3P_dh_N	-	ko:K00057	Secondary metabolism
GMMGOGPE_02137	panC	Pantoate_ligase	-	ko:K01918	Secondary metabolism
GMMGOGPE_02138	panB	Pantoate_transf	-	ko:K00606	Secondary metabolism
GMMGOGPE_02162	-	DHDPS	-	ko:K01714	Secondary metabolism
GMMGOGPE_02193	rpe	Ribul_P_3_epim	-	ko:K01783	Secondary metabolism
GMMGOGPE_02194	fbp1	FBPase	-	ko:K01086	Secondary metabolism
GMMGOGPE_02196	cbbT	Transket_pyr,Transketolase_C,Transketolase_N	-	ko:K00615	Secondary metabolism
GMMGOGPE_02197	gph	HAD_2	-	ko:K01091	Secondary metabolism
GMMGOGPE_02198	gapA	Gp_dh_C,Gp_dh_N	-	ko:K00134	Secondary metabolism
GMMGOGPE_02199	pgk	PGK	-	ko:K00927	Secondary metabolism
GMMGOGPE_02200	cbbA	F_bP_aldolase	-	ko:K01624	Secondary metabolism
GMMGOGPE_02206	ispH	LYTB	-	ko:K03527	Secondary metabolism
GMMGOGPE_02234	ubiG	Methyltransf_23	-	ko:K00568	Secondary metabolism
GMMGOGPE_02238	pheA	ACT,CM_2,PDT	-	ko:K14170	Secondary metabolism
GMMGOGPE_02239	tyrA	PDH	-	ko:K04517	Secondary metabolism
GMMGOGPE_02240	aroA	Cytidylate_kin,EPSP_synthase	-	ko:K00800	Secondary metabolism
GMMGOGPE_02257	dxs	DXP_synthase_N,Transket_pyr,Transketolase_C	-	ko:K01662	Secondary metabolism
GMMGOGPE_02258	ispA	polyprenyl_synt	-	ko:K00795	Secondary metabolism
GMMGOGPE_02265	thrB	APH	-	ko:K02204	Secondary metabolism
GMMGOGPE_02278	-	DLH	-	ko:K01061	Secondary metabolism
GMMGOGPE_02298	purM	AIRS,AIRS_C	-	ko:K01933	Secondary metabolism
GMMGOGPE_02303	argD	Aminotran_3	-	ko:K00821	Secondary metabolism
GMMGOGPE_02304	argF	OTCace,OTCace_N	-	ko:K00611	Secondary metabolism
GMMGOGPE_02317	-	ECH_1	-	ko:K01692,ko:K01715	Secondary metabolism
GMMGOGPE_02325	accD	Carboxyl_trans	-	ko:K01963	Secondary metabolism
GMMGOGPE_02326	trpA	Trp_syntA	-	ko:K01695	Secondary metabolism
GMMGOGPE_02327	trpB	PALP	-	ko:K01696	Secondary metabolism
GMMGOGPE_02328	trpF	PRAI	-	ko:K01817	Secondary metabolism
GMMGOGPE_02331	asd	Semialdhyde_dh,Semialdhyde_dhC	-	ko:K00133	Secondary metabolism
GMMGOGPE_02343	leuB	Iso_dh	-	ko:K00052	Secondary metabolism
GMMGOGPE_02344	leuD	Aconitase_C	-	ko:K01704	Secondary metabolism
GMMGOGPE_02346	leuC	Aconitase	-	ko:K01703	Secondary metabolism
GMMGOGPE_02353	-	Aldedh	-	ko:K00128,ko:K22187	Secondary metabolism
GMMGOGPE_02354	-	DHDPS	-	ko:K01714,ko:K13876	Secondary metabolism
GMMGOGPE_02358	-	SGL	-	ko:K01053	Secondary metabolism
GMMGOGPE_02389	-	FMN_red	-	ko:K03809	Secondary metabolism
GMMGOGPE_02418	gcvH	GCV_H	-	ko:K02437	Secondary metabolism
GMMGOGPE_02462	secE	SecE	-	ko:K03073	Secretion systems
GMMGOGPE_02542	trpC	IGPS	-	ko:K01609	Secondary metabolism
GMMGOGPE_02543	trpD	Glycos_trans_3N,Glycos_transf_3	-	ko:K00766	Secondary metabolism
GMMGOGPE_02544	trpG	GATase	-	ko:K01658	Quorum sensing
GMMGOGPE_02545	trpE	Anth_synt_I_N,Chorismate_bind	-	ko:K01657	Quorum sensing
GMMGOGPE_02546	gph	HAD_2	-	ko:K01091	Secondary metabolism
GMMGOGPE_02555	lpdA	Biotin_lipoyl,Pyr_redox_2,Pyr_redox_dim	-	ko:K00382	Secondary metabolism
GMMGOGPE_02556	aceF	2-oxoacid_dh,Biotin_lipoyl,E3_binding	-	ko:K00382,ko:K00627	Secondary metabolism
GMMGOGPE_02557	aceE	Transketolase_N	-	ko:K00163	Secondary metabolism
GMMGOGPE_02563	rpiA	Rib_5-P_isom_A	-	ko:K01807	Secondary metabolism
GMMGOGPE_02566	lhgO	DAO	-	ko:K00111	Secondary metabolism
GMMGOGPE_02584	dapA	DHDPS	-	ko:K01714	Secondary metabolism
GMMGOGPE_02594	eno	Enolase_C,Enolase_N	-	ko:K01689	Secondary metabolism
GMMGOGPE_02623	rseP	PDZ,PDZ_2,Peptidase_M50	-	ko:K11749	Quorum sensing
GMMGOGPE_02624	dxr	DXPR_C,DXP_redisom_C,DXP_reductoisom	-	ko:K00099	Secondary metabolism
GMMGOGPE_02625	cdsA	CTP_transf_1	-	ko:K00981	Secondary metabolism
GMMGOGPE_02640	ispF	YgbB	-	ko:K01770,ko:K12506	Secondary metabolism
GMMGOGPE_02641	ispD	IspD	-	ko:K00991,ko:K12506	Secondary metabolism
GMMGOGPE_02652	gyaR	2-Hacid_dh,2-Hacid_dh_C	-	ko:K00015,ko:K00090	Secondary metabolism
GMMGOGPE_02665	aroE	Shikimate_DH,Shikimate_dh_N	-	ko:K00014	Secondary metabolism
GMMGOGPE_02666	-	Peripla_BP_6	-	ko:K01999	Quorum sensing
GMMGOGPE_02672	-	ABC_tran	-	ko:K01996	Quorum sensing
GMMGOGPE_02673	-	ABC_tran,BCA_ABC_TP_C	-	ko:K01995	Quorum sensing
GMMGOGPE_02674	-	BPD_transp_2	-	ko:K01997	Quorum sensing
GMMGOGPE_02675	-	Peripla_BP_6	-	ko:K01999	Quorum sensing
GMMGOGPE_02682	aceE1	Transketolase_C,Transketolase_N	-	ko:K00163	Secondary metabolism
GMMGOGPE_02690	-	TPP_enzyme_C,TPP_enzyme_M,TPP_enzyme_N	-	ko:K01652	Secondary metabolism
GMMGOGPE_02692	aldA	Aldedh	-	ko:K00128,ko:K00130	Secondary metabolism
GMMGOGPE_02712	lepB	Peptidase_S24,Peptidase_S26	-	ko:K03100	Quorum sensing
GMMGOGPE_02722	plsX	FA_synthesis	-	ko:K03621	Secondary metabolism
GMMGOGPE_02729	ppaX	HAD_2	-	ko:K01091	Secondary metabolism
GMMGOGPE_02733	hemX	HEM4,HemX	-	ko:K02496,ko:K13543	Secondary metabolism
GMMGOGPE_02734	hemD	HEM4	-	ko:K01719	Secondary metabolism
GMMGOGPE_02735	hemC	Porphobil_deam,Porphobil_deamC	-	ko:K01749	Secondary metabolism
GMMGOGPE_02736	argH	ASL_C2,Lyase_1	-	ko:K01755	Secondary metabolism
GMMGOGPE_02738	-	PfkB	-	ko:K16370	Secondary metabolism
GMMGOGPE_02739	lldD	FMN_dh	-	ko:K00101,ko:K00104	Secondary metabolism
GMMGOGPE_02751	cysM	PALP	-	ko:K12339	Secondary metabolism
GMMGOGPE_02788	lysC	AA_kinase,ACT,ACT_7	-	ko:K00928	Secondary metabolism
GMMGOGPE_02790	accA	ACCA	-	ko:K01962	Secondary metabolism
GMMGOGPE_02799	glyA	SHMT	-	ko:K00600	Secondary metabolism
GMMGOGPE_02806	ribD	RibD_C,dCMP_cyt_deam_1	-	ko:K11752	Quorum sensing
GMMGOGPE_02807	ribE	Lum_binding	-	ko:K00793	Secondary metabolism
GMMGOGPE_02808	ribB	DHBP_synthase,GTP_cyclohydro2	-	ko:K14652	Secondary metabolism
GMMGOGPE_02809	ribH	DMRL_synthase	-	ko:K00794	Secondary metabolism
GMMGOGPE_02818	aroC	Chorismate_synt	-	ko:K01736	Secondary metabolism
GMMGOGPE_02830	-	OEP	-	ko:K12340	Secretion systems
GMMGOGPE_02831	cyaD	Biotin_lipoyl_2,HlyD,HlyD_3	-	ko:K02022,ko:K11003	Secretion systems
GMMGOGPE_02832	cyaB	ABC_membrane,ABC_tran,Peptidase_C39	-	ko:K06147,ko:K11004,ko:K13409	Secretion systems
GMMGOGPE_02858	gnl	SGL	-	ko:K01053	Secondary metabolism
GMMGOGPE_02863	-	SGL	-	ko:K01053	Secondary metabolism
GMMGOGPE_02891	miaA	IPPT	-	ko:K00791	Secondary metabolism
GMMGOGPE_02909	secG	SecG	-	ko:K03075	Secretion systems
GMMGOGPE_02910	tpiA	TIM	-	ko:K01803	Secondary metabolism
GMMGOGPE_02919	trpD3	Glycos_trans_3N,Glycos_transf_3	-	ko:K00766	Secondary metabolism
GMMGOGPE_02920	cobA	TP_methylase	-	ko:K02303	Secondary metabolism
GMMGOGPE_02931	cysE	Hexapep,SATase_N	-	ko:K00640	Biofilm formation
GMMGOGPE_02942	glk	Glucokinase	-	ko:K00845	Secondary metabolism
GMMGOGPE_02943	pgi	PGI	-	ko:K01810	Secondary metabolism
GMMGOGPE_02946	pgl	Glucosamine_iso	-	ko:K01057	Secondary metabolism
GMMGOGPE_02947	zwf1	G6PD_C,G6PD_N	-	ko:K00036	Secondary metabolism
GMMGOGPE_02981	guaB	CBS,IMPDH,NMO	-	ko:K00088	Secondary metabolism
GMMGOGPE_02998	gbd1	Fe-ADH	-	ko:K00043,ko:K13954	Secondary metabolism
GMMGOGPE_03019	-	Transket_pyr,Transketolase_C	-	ko:K00615	Secondary metabolism
GMMGOGPE_03020	tktB	Transketolase_N	-	ko:K00615	Secondary metabolism
GMMGOGPE_03026	-	HTH_1,LysR_substrate	-	ko:K03566	Biofilm formation
GMMGOGPE_03027	-	Transket_pyr,Transketolase_C,Transketolase_N	-	ko:K00615	Secondary metabolism
GMMGOGPE_03065	kdpE	Response_reg,Trans_reg_C	-	ko:K07667	Quorum sensing

## Sheet: Table S8
Table S8. Identity of the BCC and AF genes identifed in LS024_3 MAG based on the eggnog Orthologous Groups database (V 5.0.2)
GenID	Preferred_name	PFAMs	CAZy	KEGG_ko	Potential BCC or AF function
GAAFDJOH_00006	-	BPD_transp_2	-	ko:K01997	Quourum sensing
GAAFDJOH_00055	-	ABC_tran,TOBE_2	-	ko:K02052	Quourum sensing
GAAFDJOH_00056	-	BPD_transp_1	-	ko:K02053	Quourum sensing
GAAFDJOH_00057	-	BPD_transp_1	-	ko:K02054	Quourum sensing
GAAFDJOH_00059	-	SBP_bac_6	-	ko:K02055	Quourum sensing
GAAFDJOH_00072	ispH	LYTB	-	ko:K03527	Secondary metabolism
GAAFDJOH_00077	tpiA	TIM	-	ko:K01803	Secondary metabolism
GAAFDJOH_00081	purK	ATP-grasp	-	ko:K01589	Secondary metabolism
GAAFDJOH_00088	ubiG	Methyltransf_23	-	ko:K00568	Secondary metabolism
GAAFDJOH_00092	gspE1	T2SSE,T2SSE_N	-	ko:K02454	Secretion systems
GAAFDJOH_00102	hemF	Coprogen_oxidas	-	ko:K00228	Secondary metabolism
GAAFDJOH_00110	argG	Arginosuc_synth	-	ko:K01940	Secondary metabolism
GAAFDJOH_00120	ftsY	SRP54,SRP54_N	-	ko:K03110	Secretion systems
GAAFDJOH_00123	trpA	Trp_syntA	-	ko:K01695	Secondary metabolism
GAAFDJOH_00124	accD	Carboxyl_trans	-	ko:K01963	Secondary metabolism
GAAFDJOH_00126	dxr	DXPR_C,DXP_redisom_C,DXP_reductoisom	-	ko:K00099	Secondary metabolism
GAAFDJOH_00128	cdsA	CTP_transf_1	-	ko:K00981	Secondary metabolism
GAAFDJOH_00129	uppS	Prenyltransf	-	ko:K00806	Secondary metabolism
GAAFDJOH_00130	argH	ASL_C2,Lyase_1	-	ko:K01755	Secondary metabolism
GAAFDJOH_00137	tyrB	Aminotran_1_2	-	ko:K00832	Secondary metabolism
GAAFDJOH_00149	asd	Semialdhyde_dh,Semialdhyde_dhC	-	ko:K00133	Secondary metabolism
GAAFDJOH_00159	prs	Pribosyl_synth,Pribosyltran_N	-	ko:K00948	Secondary metabolism
GAAFDJOH_00164	argA	AA_kinase,Acetyltransf_1	-	ko:K14682	Secondary metabolism
GAAFDJOH_00172	gcvP	GDC-P	-	ko:K00281	Secondary metabolism
GAAFDJOH_00173	gcvH	GCV_H	-	ko:K02437	Secondary metabolism
GAAFDJOH_00174	gcvT	GCV_T,GCV_T_C	-	ko:K00605	Secondary metabolism
GAAFDJOH_00177	ribF	FAD_syn,Flavokinase	-	ko:K11753	Secondary metabolism
GAAFDJOH_00182	-	ABC_tran	-	ko:K01996	Quourum sensing
GAAFDJOH_00187	gph	HAD_2	-	ko:K01091	Secondary metabolism
GAAFDJOH_00189	argB	AA_kinase	-	ko:K00930	Secondary metabolism
GAAFDJOH_00191	aroD	DHquinase_I	-	ko:K03785	Secondary metabolism
GAAFDJOH_00194	dapF	DAP_epimerase	-	ko:K01778	Secondary metabolism
GAAFDJOH_00204	ilvG	TPP_enzyme_C,TPP_enzyme_M,TPP_enzyme_N	-	ko:K01652	Secondary metabolism
GAAFDJOH_00205	-	AMP-binding,AMP-binding_C	-	ko:K01897	Quourum sensing
GAAFDJOH_00213	secA	SEC-C,SecA_DEAD,SecA_PP_bind,SecA_SW	-	ko:K03070	Secretion systems
GAAFDJOH_00241	pheA	ACT,CM_2,PDT	-	ko:K01713,ko:K14170	Secondary metabolism
GAAFDJOH_00278	ispA	polyprenyl_synt	-	ko:K00795	Secondary metabolism
GAAFDJOH_00300	purC	SAICAR_synt	-	ko:K01923	Secondary metabolism
GAAFDJOH_00302	pykA	PK,PK_C	-	ko:K00873	Secondary metabolism
GAAFDJOH_00312	aroC	Chorismate_synt	-	ko:K01736	Secondary metabolism
GAAFDJOH_00318	eno	Enolase_C,Enolase_N	-	ko:K01689	Secondary metabolism
GAAFDJOH_00319	dksA	zf-dskA_traR	-	ko:K06204	Chitinase
GAAFDJOH_00321	hprA	2-Hacid_dh,2-Hacid_dh_C	-	ko:K00018,ko:K00058	Secondary metabolism
GAAFDJOH_00336	hisD	Histidinol_dh	-	ko:K00013	Secondary metabolism
GAAFDJOH_00340	ribE	Lum_binding	-	ko:K00793	Secondary metabolism
GAAFDJOH_00343	hemA	GlutR_N,GlutR_dimer,Shikimate_DH	-	ko:K02492	Secondary metabolism
GAAFDJOH_00350	ribD	RibD_C,dCMP_cyt_deam_1	-	ko:K11752	Quourum sensing
GAAFDJOH_00353	hisZ	tRNA-synt_His	-	ko:K02502	Secondary metabolism
GAAFDJOH_00354	-	Peripla_BP_6	-	ko:K01999	Quourum sensing
GAAFDJOH_00355	leuB	Iso_dh	-	ko:K00052	Secondary metabolism
GAAFDJOH_00371	cbbA	F_bP_aldolase	-	ko:K01624	Secondary metabolism
GAAFDJOH_00372	pgk	PGK	-	ko:K00927	Secondary metabolism
GAAFDJOH_00373	gapA	Gp_dh_C,Gp_dh_N	-	ko:K00134	Secondary metabolism
GAAFDJOH_00374	gph	HAD_2	-	ko:K01091	Secondary metabolism
GAAFDJOH_00375	cbbT	Transket_pyr,Transketolase_C,Transketolase_N	-	ko:K00615	Secondary metabolism
GAAFDJOH_00377	fbp1	FBPase	-	ko:K01086	Secondary metabolism
GAAFDJOH_00378	rpe	Ribul_P_3_epim	-	ko:K01783	Secondary metabolism
GAAFDJOH_00391	aroG	DAHP_synth_1	-	ko:K01626	Quourum sensing
GAAFDJOH_00395	trpD	Glycos_trans_3N,Glycos_transf_3	-	ko:K00766	Secondary metabolism
GAAFDJOH_00396	trpC	IGPS	-	ko:K01609	Secondary metabolism
GAAFDJOH_00397	hemC	Porphobil_deam,Porphobil_deamC	-	ko:K01749	Secondary metabolism
GAAFDJOH_00398	hemD	HEM4	-	ko:K01719	Secondary metabolism
GAAFDJOH_00408	dapA	DHDPS	-	ko:K01714	Secondary metabolism
GAAFDJOH_00413	dgkA	DAGK_prokar	-	ko:K00901	Secondary metabolism
GAAFDJOH_00414	ispB	polyprenyl_synt	-	ko:K02523	Secondary metabolism
GAAFDJOH_00432	ffh	SRP54,SRP54_N,SRP_SPB	-	ko:K03106	Secretion systems
GAAFDJOH_00443	metH	B12-binding,B12-binding_2,Met_synt_B12,Pterin_bind,S-methyl_trans	-	ko:K00548	Secondary metabolism
GAAFDJOH_00447	phbA	Thiolase_C,Thiolase_N	-	ko:K00626	Secondary metabolism
GAAFDJOH_00460	mprA	Peptidase_S8	-	ko:K14645	Quourum sensing
GAAFDJOH_00476	thrB	APH	-	ko:K02204	Secondary metabolism
GAAFDJOH_00489	argC	Semialdhyde_dh,Semialdhyde_dhC	-	ko:K00145	Secondary metabolism
GAAFDJOH_00490	cysM	PALP	-	ko:K12339	Secondary metabolism
GAAFDJOH_00491	fis	HTH_8	-	ko:K03557	Biofilm formation
GAAFDJOH_00492	purH	AICARFT_IMPCHas,MGS	-	ko:K00602	Secondary metabolism
GAAFDJOH_00494	hisC	Aminotran_1_2	-	ko:K00817	Secondary metabolism
GAAFDJOH_00495	hisB	IGPD	-	ko:K01693	Secondary metabolism
GAAFDJOH_00496	hisH	GATase	-	ko:K02501	Secondary metabolism
GAAFDJOH_00497	hisA	His_biosynth	-	ko:K01814	Secondary metabolism
GAAFDJOH_00498	hisF	His_biosynth	-	ko:K02500	Secondary metabolism
GAAFDJOH_00499	hisI	PRA-CH,PRA-PH	-	ko:K01496,ko:K11755	Secondary metabolism
GAAFDJOH_00500	hisE	PRA-PH	-	ko:K01523	Secondary metabolism
GAAFDJOH_00502	tatA	MttA_Hcf106	-	ko:K03116	Secretion systems
GAAFDJOH_00503	tatB	MttA_Hcf106	-	ko:K03117	Secretion systems
GAAFDJOH_00513	hemB	ALAD	-	ko:K01698	Secondary metabolism
GAAFDJOH_00516	gspN	T2SSN	-	ko:K02463	Biofilm formation
GAAFDJOH_00518	gspL	GspL_C,T2SSL	-	ko:K02461	Secretion systems
GAAFDJOH_00535	secF	SecD_SecF,Sec_GG	-	ko:K03074	Secretion systems
GAAFDJOH_00541	ispF	YgbB	-	ko:K01770,ko:K12506	Secondary metabolism
GAAFDJOH_00555	gspF	T2SSF	-	ko:K02455	Secretion systems
GAAFDJOH_00563	ubiA	UbiA	-	ko:K03179	Secondary metabolism
GAAFDJOH_00564	oxyR	HTH_1,LysR_substrate	-	ko:K04761	Biofilm formation
GAAFDJOH_00570	fumA	Fumerase,Fumerase_C	-	ko:K01676	Secondary metabolism
GAAFDJOH_00577	glyA	SHMT	-	ko:K00600	Secondary metabolism
GAAFDJOH_00578	-	SDH_alpha,SDH_beta	-	ko:K01752	Secondary metabolism
GAAFDJOH_00579	-	DAO	-	ko:K00303,ko:K10816	Secondary metabolism
GAAFDJOH_00583	potA	ABC_tran,TOBE_2	-	ko:K02052	Quourum sensing
GAAFDJOH_00584	-	SBP_bac_8	-	ko:K02055	Quourum sensing
GAAFDJOH_00585	-	BPD_transp_1	-	ko:K02054	Quourum sensing
GAAFDJOH_00586	potC	BPD_transp_1	-	ko:K02053	Quourum sensing
GAAFDJOH_00590	aroB	DHQ_synthase,SKI	-	ko:K01735,ko:K13829	Secondary metabolism
GAAFDJOH_00591	aroK	SKI	-	ko:K00891	Secondary metabolism
GAAFDJOH_00595	-	5-nucleotidase	-	ko:K01081	Secondary metabolism
GAAFDJOH_00597	braG1	ABC_tran,BCA_ABC_TP_C	-	ko:K01996	Quourum sensing
GAAFDJOH_00598	-	ABC_tran,BCA_ABC_TP_C,BPD_transp_2	-	ko:K01995,ko:K01998	Quourum sensing
GAAFDJOH_00599	-	BPD_transp_2	-	ko:K01997	Quourum sensing
GAAFDJOH_00600	braC	Peripla_BP_6	-	ko:K01999	Quourum sensing
GAAFDJOH_00601	glcD	FAD-oxidase_C,FAD_binding_4	-	ko:K00102,ko:K00104,ko:K03777	Secondary metabolism
GAAFDJOH_00608	surE	SurE	-	ko:K03787	Secondary metabolism
GAAFDJOH_00612	-	Peripla_BP_6	-	ko:K01999	Quourum sensing
GAAFDJOH_00635	-	HTH_1,LysR_substrate	-	ko:K03566	Biofilm formation
GAAFDJOH_00675	algC	PGM_PMM_I,PGM_PMM_II,PGM_PMM_III,PGM_PMM_IV	-	ko:K01835,ko:K01840,ko:K15778	Secondary metabolism
GAAFDJOH_00676	-	B12-binding,B12-binding_2,Met_synt_B12,Pterin_bind,S-methyl_trans	-	ko:K00548	Secondary metabolism
GAAFDJOH_00682	ribH	DMRL_synthase	-	ko:K00794	Secondary metabolism
GAAFDJOH_00698	leuA	HMGL-like,LeuA_dimer	-	ko:K01649	Secondary metabolism
GAAFDJOH_00710	purL	AIRS_C,GATase_5	-	ko:K01952	Secondary metabolism
GAAFDJOH_00714	hemE	URO-D	-	ko:K01599	Secondary metabolism
GAAFDJOH_00728	acsA	ACAS_N,AMP-binding,AMP-binding_C	-	ko:K01895	Secondary metabolism
GAAFDJOH_00729	-	CCG,Fer4_7	-	ko:K11473	Secondary metabolism
GAAFDJOH_00730	-	FAD_binding_4	-	ko:K11472	Secondary metabolism
GAAFDJOH_00733	hisC2	Aminotran_1_2	-	ko:K00817	Secondary metabolism
GAAFDJOH_00742	secE	SecE	-	ko:K03073	Secretion systems
GAAFDJOH_00753	panC	Pantoate_ligase	-	ko:K01918	Secondary metabolism
GAAFDJOH_00775	leuD	Aconitase_C	-	ko:K01704	Secondary metabolism
GAAFDJOH_00776	leuC	Aconitase	-	ko:K01703	Secondary metabolism
GAAFDJOH_00779	ubiD	UbiD	-	ko:K03182	Secondary metabolism
GAAFDJOH_00792	clcD	DLH	-	ko:K01061	Secondary metabolism
GAAFDJOH_00819	-	FMN_red,Flavodoxin_5	-	ko:K03809	Secondary metabolism
GAAFDJOH_00828	rfbF	Glycos_transf_2	GT2	ko:K12990	Quourum sensing
GAAFDJOH_00836	cpsB	MannoseP_isomer,NTP_transferase	-	ko:K00971,ko:K16011	Biofilm formation
GAAFDJOH_00837	cpsB	MannoseP_isomer,NTP_transferase	-	ko:K00971,ko:K16011	Biofilm formation
GAAFDJOH_00850	lysC	AA_kinase,ACT,ACT_7	-	ko:K00928	Secondary metabolism
GAAFDJOH_00858	-	Thiolase_C,Thiolase_N	-	ko:K00632	Secondary metabolism
GAAFDJOH_00875	lysA	Orn_Arg_deC_N,Orn_DAP_Arg_deC	-	ko:K01586	Secondary metabolism
GAAFDJOH_00893	-	Peripla_BP_6	-	ko:K01999	Quourum sensing
GAAFDJOH_00894	-	ABC_tran	-	ko:K01996	Quourum sensing
GAAFDJOH_00895	-	ABC_tran,BCA_ABC_TP_C	-	ko:K01995	Quourum sensing
GAAFDJOH_00897	-	BPD_transp_2	-	ko:K01998	Quourum sensing
GAAFDJOH_00898	-	BPD_transp_2	-	ko:K01997	Quourum sensing
GAAFDJOH_00910	proA	Aldedh	-	ko:K00147	Secondary metabolism
GAAFDJOH_00914	slt	SLT,SLT_L	GH23	ko:K08309	Chitinase
GAAFDJOH_00938	fbp	FBPase	-	ko:K03841	Secondary metabolism
GAAFDJOH_00942	mdeA_1	Cys_Met_Meta_PP	-	ko:K01739,ko:K01740	Secondary metabolism
GAAFDJOH_00950	leuA	HMGL-like,LeuA_dimer	-	ko:K01649	Secondary metabolism
GAAFDJOH_00960	tal	TAL_FSA	-	ko:K00616	Secondary metabolism
GAAFDJOH_00961	pgi	PGI	-	ko:K01810	Secondary metabolism
GAAFDJOH_00963	ribB	DHBP_synthase,GTP_cyclohydro2	-	ko:K14652	Secondary metabolism
GAAFDJOH_00974	gspE	T2SSE,T2SSE_N	-	ko:K02454	Secretion systems
GAAFDJOH_00975	gspD	Secretin,Secretin_N	-	ko:K02453	Secretion systems
GAAFDJOH_00982	yidC	60KD_IMP,YidC_periplas	-	ko:K03217	Secretion systems
GAAFDJOH_00992	cysE	Hexapep,SATase_N	-	ko:K00640	Biofilm formation
GAAFDJOH_00995	basR_3	Response_reg,Trans_reg_C	-	ko:K02483,ko:K07666,ko:K07774	Quourum sensing
GAAFDJOH_01005	-	Aminotran_3	-	ko:K01845	Secondary metabolism
GAAFDJOH_01007	-	Aldedh	-	ko:K00128,ko:K00154	Secondary metabolism
GAAFDJOH_01022	hisG	HisG	-	ko:K00765	Secondary metabolism
GAAFDJOH_01031	purM	AIRS,AIRS_C	-	ko:K01933	Secondary metabolism
GAAFDJOH_01056	ltaA	Beta_elim_lyase	-	ko:K01620	Secondary metabolism
GAAFDJOH_01065	metK	S-AdoMet_synt_C,S-AdoMet_synt_M,S-AdoMet_synt_N	-	ko:K00789	Secondary metabolism
GAAFDJOH_01066	rpe	Ribul_P_3_epim	-	ko:K01783	Secondary metabolism
GAAFDJOH_01069	cbbA	F_bP_aldolase	-	ko:K01624	Secondary metabolism
GAAFDJOH_01070	pgk	PGK	-	ko:K00927	Secondary metabolism
GAAFDJOH_01071	gap	Gp_dh_C,Gp_dh_N	-	ko:K00134	Secondary metabolism
GAAFDJOH_01072	cbbT	Transket_pyr,Transketolase_C,Transketolase_N	-	ko:K00615	Secondary metabolism
GAAFDJOH_01087	ilvD	ILVD_EDD	-	ko:K01687	Secondary metabolism
GAAFDJOH_01096	-	Glyco_hydro_1	-	ko:K05350	Secondary metabolism
GAAFDJOH_01106	ispG	GcpE	-	ko:K03526	Secondary metabolism
GAAFDJOH_01109	ndk	NDK	-	ko:K00940	Secondary metabolism
GAAFDJOH_01110	sucD	CoA_binding,Ligase_CoA	-	ko:K01902	Secondary metabolism
GAAFDJOH_01111	sucC	ATP-grasp_2,Ligase_CoA	-	ko:K01903	Secondary metabolism
GAAFDJOH_01115	trpB	PALP	-	ko:K01696	Secondary metabolism
GAAFDJOH_01129	purN	Formyl_trans_N	-	ko:K11175	Secondary metabolism
GAAFDJOH_01135	putA	Aldedh,Pro_dh,Pro_dh-DNA_bdg	-	ko:K13821	Secondary metabolism
GAAFDJOH_01136	putA	Aldedh,Pro_dh,Pro_dh-DNA_bdg	-	ko:K13821	Secondary metabolism
GAAFDJOH_01137	rocF	Arginase	-	ko:K01476,ko:K01480,ko:K12255,ko:K18459	Secondary metabolism
GAAFDJOH_01141	trpE	Anth_synt_I_N,Chorismate_bind	-	ko:K01657	Quourum sensing
GAAFDJOH_01142	tatC	TatC	-	ko:K03118	Secretion systems
GAAFDJOH_01153	gltX	tRNA-synt_1c	-	ko:K01885	Secondary metabolism
GAAFDJOH_01155	guaB	CBS,IMPDH,NMO	-	ko:K00088	Secondary metabolism
GAAFDJOH_01170	-	Response_reg,Trans_reg_C	-	ko:K07666	Quourum sensing
GAAFDJOH_01171	-	2CSK_N,HATPase_c,HisKA	-	ko:K07645	Quourum sensing
GAAFDJOH_01175	gpmB	His_Phos_1	-	ko:K15634	Secondary metabolism
GAAFDJOH_01178	secD	SecD-TM1,SecD_SecF,Sec_GG	-	ko:K03072	Secretion systems
GAAFDJOH_01179	yajC	YajC	-	ko:K03210	Secretion systems
GAAFDJOH_01185	aroF	DAHP_synth_1	-	ko:K01626	Quourum sensing
GAAFDJOH_01189	adk	ADK,ADK_lid	-	ko:K00939	Secondary metabolism
GAAFDJOH_01204	trpG	GATase	-	ko:K01658	Quourum sensing
GAAFDJOH_01244	secY	SecY	-	ko:K03076	Secretion systems
GAAFDJOH_01264	hfq	Hfq	-	ko:K03666	Quourum sensing
GAAFDJOH_01268	tolC	OEP	-	ko:K12340	Secretion systems
GAAFDJOH_01270	nlaB	Acyltransferase	-	ko:K00655	Secondary metabolism
GAAFDJOH_01276	fadA	Thiolase_C,Thiolase_N	-	ko:K00626	Secondary metabolism
GAAFDJOH_01277	-	3HCDH,3HCDH_N,ECH_1	-	ko:K01782	Secondary metabolism
GAAFDJOH_01284	plsY	G3P_acyltransf	-	ko:K08591	Secondary metabolism
GAAFDJOH_01288	gltD	Fer4_20,Pyr_redox_2	-	ko:K00266	Secondary metabolism
GAAFDJOH_01289	gltB	GATase_2,GXGXG,Glu_syn_central,Glu_synthase	-	ko:K00265,ko:K00284	Secondary metabolism
GAAFDJOH_01291	ilvA	PALP,Thr_dehydrat_C	-	ko:K01754	Secondary metabolism
GAAFDJOH_01310	gpmA	His_Phos_1	-	ko:K01834	Secondary metabolism
GAAFDJOH_01313	secB	SecB	-	ko:K03071	Secretion systems
GAAFDJOH_01314	gpsA	NAD_Gly3P_dh_C,NAD_Gly3P_dh_N	-	ko:K00057	Secondary metabolism
GAAFDJOH_01320	-	Porin_4	-	ko:K08720	Biofilm formation
GAAFDJOH_01336	qseC	HATPase_c,HisKA	-	ko:K02484,ko:K07645	Quourum sensing
GAAFDJOH_01337	-	Response_reg,Trans_reg_C	-	ko:K02483,ko:K07666	Quourum sensing
GAAFDJOH_01342	odhL	Pyr_redox_2,Pyr_redox_dim	-	ko:K00382	Secondary metabolism
GAAFDJOH_01343	sucB	2-oxoacid_dh,Biotin_lipoyl,E3_binding	-	ko:K00658	Secondary metabolism
GAAFDJOH_01344	sucA	2-oxogl_dehyd_N,E1_dh,OxoGdeHyase_C,Transket_pyr	-	ko:K00164	Secondary metabolism
GAAFDJOH_01345	gltA	Citrate_synt	-	ko:K01647	Secondary metabolism
GAAFDJOH_01347	sdhB	Fer2_3,Fer4_17,Fer4_8	-	ko:K00240	Secondary metabolism
GAAFDJOH_01349	sdhA	FAD_binding_2,Succ_DH_flav_C	-	ko:K00239	Secondary metabolism
GAAFDJOH_01350	sdhD	Sdh_cyt	-	ko:K00242	Secondary metabolism
GAAFDJOH_01351	sdhC	Sdh_cyt	-	ko:K00241	Secondary metabolism
GAAFDJOH_01361	hemL	Aminotran_3	-	ko:K01845	Secondary metabolism
GAAFDJOH_01367	lldD	FMN_dh	-	ko:K00101,ko:K00104	Secondary metabolism
GAAFDJOH_01375	dxs	DXP_synthase_N,Transket_pyr,Transketolase_C	-	ko:K01662	Secondary metabolism
GAAFDJOH_01378	mdh	Ldh_1_C,Ldh_1_N	-	ko:K00024	Secondary metabolism
GAAFDJOH_01379	acnA	Aconitase,Aconitase_C	-	ko:K01681	Secondary metabolism
GAAFDJOH_01381	icd	Iso_dh	-	ko:K00031	Secondary metabolism
GAAFDJOH_01410	purF	GATase_6,GATase_7,Pribosyltran	-	ko:K00764	Secondary metabolism
GAAFDJOH_01413	rpiA	Rib_5-P_isom_A	-	ko:K01807	Secondary metabolism
GAAFDJOH_01435	gspG	N_methyl,T2SSG	-	ko:K02456	Secretion systems
GAAFDJOH_01436	gspH	GspH,N_methyl	-	ko:K02457	Secretion systems
GAAFDJOH_01437	gspI	N_methyl,T2SSI	-	ko:K02458	Secretion systems
GAAFDJOH_01438	gspJ	N_methyl,T2SSJ	-	ko:K02459	Secretion systems
GAAFDJOH_01439	gspK	T2SSK	-	ko:K02460	Secretion systems
GAAFDJOH_01446	hom	ACT,Homoserine_dh,NAD_binding_3	-	ko:K00003	Secondary metabolism
GAAFDJOH_01447	alaA	Aminotran_1_2	-	ko:K14260	Secondary metabolism
GAAFDJOH_01449	thrC	PALP,Thr_synth_N	-	ko:K01733	Secondary metabolism
GAAFDJOH_01453	dapB	DapB_C,DapB_N	-	ko:K00215	Secondary metabolism
GAAFDJOH_01462	proC	F420_oxidored,P5CR_dimer	-	ko:K00286	Secondary metabolism
GAAFDJOH_01468	aroE	Shikimate_DH,Shikimate_dh_N	-	ko:K00014	Secondary metabolism
GAAFDJOH_01469	srpA	Catalase	-	ko:K03781	Secondary metabolism
GAAFDJOH_01470	aceE	Transketolase_N	-	ko:K00163	Secondary metabolism
GAAFDJOH_01471	aceF	2-oxoacid_dh,Biotin_lipoyl,E3_binding	-	ko:K00627	Secondary metabolism
GAAFDJOH_01486	lpdA	Biotin_lipoyl,Pyr_redox_2,Pyr_redox_dim	-	ko:K00382	Secondary metabolism
GAAFDJOH_01489	katG	peroxidase	-	ko:K03782	Secondary metabolism
GAAFDJOH_01490	panB	Pantoate_transf	-	ko:K00606	Secondary metabolism
GAAFDJOH_01504	plsX	FA_synthesis	-	ko:K03621	Secondary metabolism
GAAFDJOH_01510	aroA	Cytidylate_kin,EPSP_synthase	-	ko:K00800	Secondary metabolism
GAAFDJOH_01511	tyrA	PDH	-	ko:K04517	Secondary metabolism
GAAFDJOH_01518	ilvE	Aminotran_4	-	ko:K00826	Secondary metabolism
GAAFDJOH_01525	lepB	Peptidase_S24,Peptidase_S26	-	ko:K03100	Quourum sensing
GAAFDJOH_01536	hemH	Ferrochelatase	-	ko:K01772	Secondary metabolism
GAAFDJOH_01541	ispD	IspD	-	ko:K00991,ko:K12506	Secondary metabolism
GAAFDJOH_01601	ubiE	Ubie_methyltran	-	ko:K03183	Secondary metabolism
GAAFDJOH_01622	pssA	CDP-OH_P_transf	-	ko:K17103	Secondary metabolism
GAAFDJOH_01623	psd	PS_Dcarbxylase	-	ko:K01613	Secondary metabolism
GAAFDJOH_01635	cysG	CysG_dimeriser,NAD_binding_7,Sirohm_synth_M,TP_methylase	-	ko:K02302	Secondary metabolism
GAAFDJOH_01638	-	ABC_tran,BCA_ABC_TP_C	-	ko:K01995	Quourum sensing
GAAFDJOH_01639	-	BPD_transp_2	-	ko:K01998	Quourum sensing
GAAFDJOH_01644	srpA	Catalase	-	ko:K03781	Secondary metabolism
GAAFDJOH_01653	-	Big_3_2	-	ko:K20276	Quourum sensing
GAAFDJOH_01655	aceB	Malate_synthase	-	ko:K01638	Secondary metabolism
GAAFDJOH_01691	glyA	SHMT	-	ko:K00600	Secondary metabolism
GAAFDJOH_01704	-	Aldo_ket_red	-	ko:K00064	Secondary metabolism
GAAFDJOH_01709	purB	ASL_C,Lyase_1	-	ko:K01756	Secondary metabolism
GAAFDJOH_01716	accA	ACCA	-	ko:K01962	Secondary metabolism
GAAFDJOH_01717	argF	OTCace,OTCace_N	-	ko:K00611	Secondary metabolism
GAAFDJOH_01718	livH	BPD_transp_2	-	ko:K01997	Quourum sensing
GAAFDJOH_01719	livM	BPD_transp_2	-	ko:K01998	Quourum sensing
GAAFDJOH_01720	livG	ABC_tran,BCA_ABC_TP_C	-	ko:K01995	Quourum sensing
GAAFDJOH_01721	livF	ABC_tran,BCA_ABC_TP_C	-	ko:K01996	Quourum sensing
GAAFDJOH_01726	-	AMP-binding,AMP-binding_C	-	ko:K01897	Quourum sensing
GAAFDJOH_01731	aceE1	Transketolase_C,Transketolase_N	-	ko:K00163	Secondary metabolism
GAAFDJOH_01734	aceA	ICL	-	ko:K01637	Secondary metabolism
GAAFDJOH_01738	glk	Glucokinase,HTH_6,SIS	-	ko:K00845	Secondary metabolism
GAAFDJOH_01739	pgl	Glucosamine_iso	-	ko:K01057	Secondary metabolism
GAAFDJOH_01740	-	G6PD_C,G6PD_N	-	ko:K00036	Secondary metabolism
GAAFDJOH_01744	ilvC	IlvC,IlvN	-	ko:K00053	Secondary metabolism
GAAFDJOH_01745	ilvH	ACT_5,ALS_ss_C	-	ko:K01653	Secondary metabolism
GAAFDJOH_01746	ilvB	TPP_enzyme_C,TPP_enzyme_M,TPP_enzyme_N	-	ko:K01652	Secondary metabolism
GAAFDJOH_01748	wrbA	FMN_red	-	ko:K03809	Secondary metabolism
GAAFDJOH_01749	argJ	ArgJ	-	ko:K00620	Secondary metabolism
GAAFDJOH_01763	-	Peptidase_C26	-	ko:K01658,ko:K07010	Quourum sensing
GAAFDJOH_01766	secG	SecG	-	ko:K03075	Secretion systems
GAAFDJOH_01773	trpF	PRAI	-	ko:K01817	Secondary metabolism
GAAFDJOH_01794	purD	GARS_A,GARS_C,GARS_N	-	ko:K01945	Secondary metabolism
GAAFDJOH_01800	purE	AIRC	-	ko:K01588	Secondary metabolism
GAAFDJOH_01803	-	FAD_binding_3	-	ko:K03185,ko:K18800	Secondary metabolism
GAAFDJOH_01808	ispE	GHMP_kinases_C,GHMP_kinases_N	-	ko:K00919	Secondary metabolism
GAAFDJOH_01830	ubiX	Flavoprotein	-	ko:K03186	Secondary metabolism
GAAFDJOH_01840	miaA	IPPT	-	ko:K00791	Secondary metabolism
GAAFDJOH_01844	accB	Biotin_lipoyl	-	ko:K02160	Secondary metabolism
GAAFDJOH_01845	accC	Biotin_carb_C,Biotin_carb_N,CPSase_L_D2	-	ko:K01961	Secondary metabolism
GAAFDJOH_01864	metC	Cys_Met_Meta_PP	-	ko:K01760	Secondary metabolism

## Sheet: Table S9
Table S9. Identity of the BCC and AF genes identifed in LS069_2 MAG based on the eggnog Orthologous Groups database (V 5.0.2)
GenID	Preferred_name	PFAMs	CAZy	KEGG_ko	Potential BCC or AF function
CHPKDKDN_00016	trpD	Glycos_trans_3N,Glycos_transf_3	-	ko:K00766,ko:K13497	Secondary metabolism
CHPKDKDN_00024	ilvE	Aminotran_4	-	ko:K00826	Secondary metabolism
CHPKDKDN_00030	plsX	FA_synthesis	-	ko:K03621	Secondary metabolism
CHPKDKDN_00033	metH	B12-binding,B12-binding_2,Met_synt_B12,Pterin_bind,S-methyl_trans	-	ko:K00548	Secondary metabolism
CHPKDKDN_00036	ilvC	IlvC,IlvN	-	ko:K00053	Secondary metabolism
CHPKDKDN_00052	argG	Arginosuc_synth	-	ko:K01940	Secondary metabolism
CHPKDKDN_00057	ribBA	DHBP_synthase,GTP_cyclohydro2	-	ko:K14652	Secondary metabolism
CHPKDKDN_00062	hemH	Ferrochelatase	-	ko:K01772	Secondary metabolism
CHPKDKDN_00072	-	SecB	-	ko:K03071	Secretion systems
CHPKDKDN_00099	-	Glyco_hydro_19	CBM18,GH19	ko:K20547	Chitinase
CHPKDKDN_00101	ffh	SRP54,SRP54_N,SRP_SPB	-	ko:K03106	Secretion systems
CHPKDKDN_00114	mqnA	VitK2_biosynth	-	ko:K11782	Secondary metabolism
CHPKDKDN_00122	ilvD	ILVD_EDD	-	ko:K01687	Secondary metabolism
CHPKDKDN_00129	rseP	PDZ,PDZ_2,Peptidase_M50	-	ko:K11749	Quorum sensing
CHPKDKDN_00132	sucD	CoA_binding,Ligase_CoA,Succ_CoA_lig	-	ko:K01902	Secondary metabolism
CHPKDKDN_00142	katG	peroxidase	-	ko:K03782	Secondary metabolism
CHPKDKDN_00146	rocF	Arginase	-	ko:K01476,ko:K01480	Secondary metabolism
CHPKDKDN_00154	aldB	Aldedh	-	ko:K00128,ko:K00138	Secondary metabolism
CHPKDKDN_00173	accC	Biotin_carb_C,Biotin_carb_N,CPSase_L_D2	-	ko:K01961	Secondary metabolism
CHPKDKDN_00174	accB	Biotin_lipoyl	-	ko:K02160	Secondary metabolism
CHPKDKDN_00179	lysA	Orn_Arg_deC_N,Orn_DAP_Arg_deC	-	ko:K01586	Secondary metabolism
CHPKDKDN_00199	gltB	GATase_2,GXGXG,Glu_syn_central,Glu_synthase	-	ko:K00265,ko:K00284	Secondary metabolism
CHPKDKDN_00200	metK	S-AdoMet_synt_C,S-AdoMet_synt_M,S-AdoMet_synt_N	-	ko:K00789	Secondary metabolism
CHPKDKDN_00201	gltD	Fer4_20,Pyr_redox_2	-	ko:K00266	Secondary metabolism
CHPKDKDN_00202	-	4HBT	-	ko:K01075	Secondary metabolism
CHPKDKDN_00227	tal	TAL_FSA	-	ko:K00616,ko:K08314	Secondary metabolism
CHPKDKDN_00228	gap	Gp_dh_C,Gp_dh_N	-	ko:K00134	Secondary metabolism
CHPKDKDN_00234	glgA	Glyco_transf_5	GT5	ko:K00703	Biofilm formation
CHPKDKDN_00240	mqnB	PNP_UDP_1	-	ko:K11783	Secondary metabolism
CHPKDKDN_00241	ubiX	Flavoprotein	-	ko:K03186	Secondary metabolism
CHPKDKDN_00259	pdhB	Transket_pyr,Transketolase_C	-	ko:K00162	Secondary metabolism
CHPKDKDN_00260	purF	GATase_7,Pribosyltran	-	ko:K00764	Secondary metabolism
CHPKDKDN_00261	purC	SAICAR_synt	-	ko:K01923	Secondary metabolism
CHPKDKDN_00268	ispE	GHMP_kinases_C,GHMP_kinases_N	-	ko:K00919	Secondary metabolism
CHPKDKDN_00274	cysG	HEM4,NAD_binding_7,Porphobil_deam,TP_methylase	-	ko:K02302,ko:K02303,ko:K13542	Secondary metabolism
CHPKDKDN_00277	pdhA	E1_dh	-	ko:K00161	Secondary metabolism
CHPKDKDN_00281	cysK	PALP	-	ko:K01738,ko:K12339	Secondary metabolism
CHPKDKDN_00300	pgcA	PGM_PMM_I,PGM_PMM_II,PGM_PMM_III,PGM_PMM_IV	-	ko:K01835	Secondary metabolism
CHPKDKDN_00301	hpt	Pribosyltran	-	ko:K00760	Secondary metabolism
CHPKDKDN_00304	-	Amidohydro_1	-	ko:K20810	Secondary metabolism
CHPKDKDN_00305	pdhC	2-oxoacid_dh,Biotin_lipoyl,E3_binding	-	ko:K00627	Secondary metabolism
CHPKDKDN_00322	aspC	Aminotran_1_2	-	ko:K00812,ko:K14260	Secondary metabolism
CHPKDKDN_00323	ctaA	COX15-CtaA	-	ko:K02259	Secondary metabolism
CHPKDKDN_00341	aroB	DHQ_synthase	-	ko:K01735	Secondary metabolism
CHPKDKDN_00345	surE	SurE	-	ko:K03787	Secondary metabolism
CHPKDKDN_00354	ribD	RibD_C,dCMP_cyt_deam_1	-	ko:K11752	Quorum sensing
CHPKDKDN_00355	ribD	RibD_C,dCMP_cyt_deam_1	-	ko:K11752	Quorum sensing
CHPKDKDN_00363	-	UbiD	-	ko:K03182	Secondary metabolism
CHPKDKDN_00366	aroE	Shikimate_dh_N	-	ko:K00014	Secondary metabolism
CHPKDKDN_00370	aroC	Chorismate_synt	-	ko:K01736	Secondary metabolism
CHPKDKDN_00379	argE	M20_dimer,Peptidase_M20,Peptidase_M28	-	ko:K01438	Secondary metabolism
CHPKDKDN_00380	aspC	Aminotran_1_2	-	ko:K00812	Secondary metabolism
CHPKDKDN_00384	-	UbiA	-	ko:K03179	Secondary metabolism
CHPKDKDN_00387	purD	GARS_A,GARS_C,GARS_N	-	ko:K01945	Secondary metabolism
CHPKDKDN_00388	purN	Formyl_trans_N	-	ko:K11175	Secondary metabolism
CHPKDKDN_00418	fumC	FumaraseC_C,Lyase_1	-	ko:K01679	Secondary metabolism
CHPKDKDN_00431	yajC	YajC	-	ko:K03210	Secretion systems
CHPKDKDN_00469	hemL	Aminotran_3	-	ko:K01845	Secondary metabolism
CHPKDKDN_00501	hisG	HisG,HisG_C	-	ko:K00765	Secondary metabolism
CHPKDKDN_00509	tpiA	TIM	-	ko:K01803	Secondary metabolism
CHPKDKDN_00510	rocD	Aminotran_3	-	ko:K00819	Secondary metabolism
CHPKDKDN_00519	aroK	SKI	-	ko:K00891	Secondary metabolism
CHPKDKDN_00527	pckG	PEPCK_C,PEPCK_N	-	ko:K01596	Secondary metabolism
CHPKDKDN_00546	hisB	Hydrolase_like,IGPD,PNK3P	-	ko:K01089,ko:K01693	Secondary metabolism
CHPKDKDN_00560	alkH	Aldedh	-	ko:K00128,ko:K00154	Secondary metabolism
CHPKDKDN_00561	hisA	His_biosynth	-	ko:K01814	Secondary metabolism
CHPKDKDN_00562	hisH	GATase	-	ko:K02501	Secondary metabolism
CHPKDKDN_00578	guaB	CBS,IMPDH	-	ko:K00088	Secondary metabolism
CHPKDKDN_00581	rpoN	Sigma54_AID,Sigma54_CBD,Sigma54_DBD	-	ko:K03092	Biofilm formation
CHPKDKDN_00589	accC	Biotin_carb_C,Biotin_carb_N,CPSase_L_D2	-	ko:K01961	Secondary metabolism
CHPKDKDN_00590	-	SecB	-	ko:K03071	Secretion systems
CHPKDKDN_00624	sucB	2-oxoacid_dh,Biotin_lipoyl,E3_binding	-	ko:K00658	Secondary metabolism
CHPKDKDN_00631	thrB	GHMP_kinases_C,GHMP_kinases_N	-	ko:K00872	Secondary metabolism
CHPKDKDN_00632	thrC	PALP,Thr_synth_N	-	ko:K01733	Secondary metabolism
CHPKDKDN_00636	miaA	IPPT	-	ko:K00791	Secondary metabolism
CHPKDKDN_00640	mdmC	Methyltransf_3	-	ko:K00588	Secondary metabolism
CHPKDKDN_00645	yidC	60KD_IMP,YidC_periplas	-	ko:K03217	Secretion systems
CHPKDKDN_00647	glmM	PGM_PMM_I,PGM_PMM_II,PGM_PMM_III,PGM_PMM_IV	-	ko:K01840	Secondary metabolism
CHPKDKDN_00648	leuC	Aconitase	-	ko:K01703	Secondary metabolism
CHPKDKDN_00649	ispF	YgbB	-	ko:K01770	Secondary metabolism
CHPKDKDN_00662	secA	Helicase_C,SEC-C,SecA_DEAD,SecA_PP_bind,SecA_SW	-	ko:K03070	Secretion systems
CHPKDKDN_00674	trpF	PRAI	-	ko:K01817	Secondary metabolism
CHPKDKDN_00675	hisI	PRA-CH,PRA-PH	-	ko:K11755	Secondary metabolism
CHPKDKDN_00678	gcvH	GCV_H	-	ko:K02437	Secondary metabolism
CHPKDKDN_00691	katG	peroxidase	-	ko:K03782	Secondary metabolism
CHPKDKDN_00700	acsA	ACAS_N,AMP-binding,AMP-binding_C	-	ko:K01895	Secondary metabolism
CHPKDKDN_00728	pdhC	2-oxoacid_dh,Biotin_lipoyl,E3_binding	-	ko:K00658	Secondary metabolism
CHPKDKDN_00746	argH	Lyase_1	-	ko:K01755	Secondary metabolism
CHPKDKDN_00748	rpiB	LacAB_rpiB	-	ko:K01808	Secondary metabolism
CHPKDKDN_00752	argC	Semialdhyde_dh,Semialdhyde_dhC	-	ko:K00145	Secondary metabolism
CHPKDKDN_00769	secE	SecE	-	ko:K03073	Secretion systems
CHPKDKDN_00771	ubiX	Flavoprotein	-	ko:K03186	Secondary metabolism
CHPKDKDN_00780	mdh	Ldh_1_C,Ldh_1_N	-	ko:K00024	Secondary metabolism
CHPKDKDN_00788	icd	Iso_dh	-	ko:K00031	Secondary metabolism
CHPKDKDN_00812	tatA	MttA_Hcf106	-	ko:K03116	Secretion systems
CHPKDKDN_00814	secY	SecY	-	ko:K03076	Secretion systems
CHPKDKDN_00818	-	Pro_dh	-	ko:K00318	Secondary metabolism
CHPKDKDN_00833	trpC	IGPS	-	ko:K01609	Secondary metabolism
CHPKDKDN_00866	dapB	DapB_C,DapB_N	-	ko:K00215	Secondary metabolism
CHPKDKDN_00886	leuA	HMGL-like	-	ko:K01649	Secondary metabolism
CHPKDKDN_00892	tktA	Transket_pyr,Transketolase_C,Transketolase_N	-	ko:K00615	Secondary metabolism
CHPKDKDN_00894	plsC	Acyltransferase	-	ko:K00655	Secondary metabolism
CHPKDKDN_00899	idsA	polyprenyl_synt	-	ko:K13789	Secondary metabolism
CHPKDKDN_00905	trpG	GATase	-	ko:K01658,ko:K01664	Quorum sensing
CHPKDKDN_00909	pcd	Aldedh	-	ko:K00128	Secondary metabolism
CHPKDKDN_00919	dxs	DXP_synthase_N,E1_dh,Transket_pyr,Transketolase_C	-	ko:K01662	Secondary metabolism
CHPKDKDN_00920	mqnE	Radical_SAM	-	ko:K18285	Secondary metabolism
CHPKDKDN_00921	mqnE	Radical_SAM	-	ko:K18285	Secondary metabolism
CHPKDKDN_00923	dxr	DXPR_C,DXP_redisom_C,DXP_reductoisom	-	ko:K00099	Secondary metabolism
CHPKDKDN_00926	-	Biotin_lipoyl,Pyr_redox_2,Pyr_redox_dim	-	ko:K00382	Secondary metabolism
CHPKDKDN_00929	ilvA	PALP,Thr_dehydrat_C	-	ko:K01754	Secondary metabolism
CHPKDKDN_00940	-	HTH_24,ROK	-	ko:K00845	Secondary metabolism
CHPKDKDN_00950	pfkA	PFK	-	ko:K00850	Secondary metabolism
CHPKDKDN_00953	gltA	Citrate_synt	-	ko:K01647	Secondary metabolism
CHPKDKDN_00956	lepB	Peptidase_S24,Peptidase_S26	-	ko:K03100	Quorum sensing
CHPKDKDN_00970	fbaB	DeoC	-	ko:K11645	Secondary metabolism
CHPKDKDN_00980	secG	SecG	-	ko:K03075	Secretion systems
CHPKDKDN_00994	pgk	PGK	-	ko:K00927	Secondary metabolism
CHPKDKDN_01013	-	CHB_HEX_C_1,F5_F8_type_C,Fn3_assoc,Glyco_hydro_20,Glyco_hydro_20b	GH20	ko:K12373	N-acetylglucosaminidase
CHPKDKDN_01019	hemA	GlutR_N,GlutR_dimer,Shikimate_DH	-	ko:K02492	Secondary metabolism
CHPKDKDN_01020	ispG	GcpE	-	ko:K03526	Secondary metabolism
CHPKDKDN_01021	comF	Pribosyltran	-	ko:K00764	Secondary metabolism
CHPKDKDN_01031	aroA	EPSP_synthase	-	ko:K00800	Secondary metabolism
CHPKDKDN_01032	cysG	NAD_binding_7,Sirohm_synth_M,TauE	-	ko:K02304,ko:K07090	Secondary metabolism
CHPKDKDN_01034	-	Amino_oxidase	-	ko:K00274	Secondary metabolism
CHPKDKDN_01038	mqnC	Radical_SAM	-	ko:K11784	Secondary metabolism
CHPKDKDN_01050	-	CTP_transf_1	-	ko:K00981	Secondary metabolism
CHPKDKDN_01054	acnA	Aconitase,Aconitase_C	-	ko:K01681	Secondary metabolism
CHPKDKDN_01058	hemC	HEM4,Porphobil_deam,Porphobil_deamC	-	ko:K01749	Secondary metabolism
CHPKDKDN_01059	hemD	HEM4	-	ko:K01719	Secondary metabolism
CHPKDKDN_01068	mqnD	VitK2_biosynth	-	ko:K11785	Secondary metabolism
CHPKDKDN_01085	plsY	G3P_acyltransf	-	ko:K08591	Secondary metabolism
CHPKDKDN_01094	accA	ACCA	-	ko:K01962	Secondary metabolism
CHPKDKDN_01095	dapA	DHDPS	-	ko:K01714	Secondary metabolism
CHPKDKDN_01103	plsC	Acyltransferase	-	ko:K00655	Secondary metabolism
CHPKDKDN_01107	pssA	CDP-OH_P_transf	-	ko:K17103	Secondary metabolism
CHPKDKDN_01129	uppS	Prenyltransf	-	ko:K00806	Secondary metabolism
CHPKDKDN_01137	hemE	URO-D	-	ko:K01599	Secondary metabolism
CHPKDKDN_01140	accD	Carboxyl_trans	-	ko:K01963	Secondary metabolism
CHPKDKDN_01181	sdhA	FAD_binding_2,Succ_DH_flav_C	-	ko:K00239	Secondary metabolism
CHPKDKDN_01182	sdhC	-	-	ko:K00241	Secondary metabolism
CHPKDKDN_01186	psd	PS_Dcarbxylase	-	ko:K01613	Secondary metabolism
CHPKDKDN_01199	deoD	PNP_UDP_1	-	ko:K03784	Secondary metabolism
CHPKDKDN_01201	ftsY	SRP54,SRP54_N	-	ko:K03110	Secretion systems
CHPKDKDN_01209	panB	Pantoate_transf	-	ko:K00606	Secondary metabolism
CHPKDKDN_01211	tatC	TatC	-	ko:K03118	Secretion systems
CHPKDKDN_01233	tyrA	PDH	-	ko:K04517	Secondary metabolism
CHPKDKDN_01254	pgl	Lactonase	-	ko:K07404	Secondary metabolism
CHPKDKDN_01264	pgi	PGI	-	ko:K01810	Secondary metabolism
CHPKDKDN_01295	-	ABC_membrane,ABC_tran,Peptidase_C39	-	ko:K20344	Quorum sensing
CHPKDKDN_01300	-	OEP	-	ko:K12340	Secretion systems
CHPKDKDN_01313	putA	Pro_dh	-	ko:K00318	Secondary metabolism
CHPKDKDN_01315	pyk	PK,PK_C	-	ko:K00873	Secondary metabolism
CHPKDKDN_01319	ispH	LYTB,S1	-	ko:K00945,ko:K02945,ko:K03527	Secondary metabolism
CHPKDKDN_01328	argB	AA_kinase	-	ko:K00930	Secondary metabolism
CHPKDKDN_01345	eno	Enolase_C,Enolase_N	-	ko:K01689	Secondary metabolism
CHPKDKDN_01354	leuD	Aconitase_C	-	ko:K01704	Secondary metabolism
CHPKDKDN_01359	ndk	NDK	-	ko:K00940	Secondary metabolism
CHPKDKDN_01380	glgA	Glyco_transf_5,Glycos_transf_1	GT5	ko:K00703	Biofilm formation
CHPKDKDN_01382	secD	SecD_SecF,Sec_GG	-	ko:K03072,ko:K12257	Secretion systems
CHPKDKDN_01383	purE	AIRC	-	ko:K01588	Secondary metabolism
CHPKDKDN_01388	rpe	Ribul_P_3_epim	-	ko:K01783	Secondary metabolism
CHPKDKDN_01419	ctaB	UbiA	-	ko:K02257	Secondary metabolism
CHPKDKDN_01430	trpA	Trp_syntA	-	ko:K01695	Secondary metabolism
CHPKDKDN_01434	hisF	His_biosynth	-	ko:K02500	Secondary metabolism
CHPKDKDN_01458	ispD	IspD	-	ko:K00991	Secondary metabolism
CHPKDKDN_01460	cysE	Hexapep,SATase_N	-	ko:K00640	Biofilm formation
CHPKDKDN_01461	adk	ADK,Pribosyltran	-	ko:K00939	Secondary metabolism
CHPKDKDN_01466	sucB	2-oxoacid_dh,Biotin_lipoyl,E3_binding	-	ko:K00658	Secondary metabolism
CHPKDKDN_01468	aroQ	DHquinase_II	-	ko:K03786	Secondary metabolism
CHPKDKDN_01477	ribH	DMRL_synthase	-	ko:K00794	Secondary metabolism
CHPKDKDN_01478	pruA	Aldedh,Pro_dh	-	ko:K00294,ko:K13821	Secondary metabolism
CHPKDKDN_01491	sucC	ATP-grasp_2,Ligase_CoA	-	ko:K01903	Secondary metabolism
CHPKDKDN_01497	panD	Asp_decarbox	-	ko:K01579	Secondary metabolism
CHPKDKDN_01499	-	HTH_24,ROK	-	ko:K00845	Secondary metabolism
CHPKDKDN_01508	crtI	Amino_oxidase	-	ko:K10027	Secondary metabolism
CHPKDKDN_01512	-	FA_hydroxylase	-	ko:K15746	Secondary metabolism
CHPKDKDN_01515	idi	NUDIX	-	ko:K01597,ko:K01823	Secondary metabolism
CHPKDKDN_01523	gcvT	GCV_T,GCV_T_C	-	ko:K00605	Secondary metabolism
CHPKDKDN_01532	hemB	ALAD	-	ko:K01698	Secondary metabolism
CHPKDKDN_01533	hemF	Coprogen_oxidas	-	ko:K00228	Secondary metabolism
CHPKDKDN_01535	mro	Aldose_epim	-	ko:K01785	Secondary metabolism
CHPKDKDN_01550	hemD	HEM4	-	ko:K01719	Secondary metabolism
CHPKDKDN_01554	gltX	tRNA-synt_1c	-	ko:K01885	Secondary metabolism
CHPKDKDN_01575	purB	ADSL_C,ASL_C,Lyase_1	-	ko:K01756	Secondary metabolism
CHPKDKDN_01578	pheA	PDT	-	ko:K04518	Secondary metabolism
CHPKDKDN_01587	-	Biotin_lipoyl_2,HlyD_3	-	ko:K20345	Quorum sensing
CHPKDKDN_01590	asd	Semialdhyde_dh,Semialdhyde_dhC	-	ko:K00133	Secondary metabolism
CHPKDKDN_01591	trpB	PALP	-	ko:K06001	Secondary metabolism
CHPKDKDN_01596	ispB	polyprenyl_synt	-	ko:K02523	Secondary metabolism
CHPKDKDN_01605	leuB	Iso_dh	-	ko:K00052	Secondary metabolism
CHPKDKDN_01638	glgA	Glyco_transf_5,Glycos_transf_1	GT5	ko:K00703	Biofilm formation
CHPKDKDN_01670	fbp	FBPase	-	ko:K03841	Secondary metabolism
CHPKDKDN_01672	ribF	FAD_syn,Flavokinase	-	ko:K11753	Secondary metabolism
CHPKDKDN_01681	gpmI	Metalloenzyme,Phosphodiest,iPGM_N	-	ko:K15633	Secondary metabolism
CHPKDKDN_01685	glgC	NTP_transferase	-	ko:K00975	Biofilm formation
CHPKDKDN_01704	pdhB	E1_dh,Transket_pyr,Transketolase_C	-	ko:K00615	Secondary metabolism
CHPKDKDN_01712	metAA	HTS	-	ko:K00651	Secondary metabolism
CHPKDKDN_01740	gcvP	GDC-P	-	ko:K00281,ko:K00283	Secondary metabolism
CHPKDKDN_01751	hisD	Histidinol_dh	-	ko:K00013	Secondary metabolism
CHPKDKDN_01769	oxyR	HTH_1,LysR_substrate	-	ko:K04761	Biofilm formation
CHPKDKDN_01791	frdB	Fer2_3,Fer4_7,Fer4_8	-	ko:K00240	Secondary metabolism
CHPKDKDN_01792	ilvN	ACT,ACT_5,ALS_ss_C	-	ko:K01653	Secondary metabolism
CHPKDKDN_01793	-	Catalase	-	ko:K03781	Secondary metabolism
CHPKDKDN_01803	ribE	Lum_binding	-	ko:K00793	Secondary metabolism
CHPKDKDN_01807	menG	Ubie_methyltran	-	ko:K03183	Secondary metabolism
CHPKDKDN_01823	dapL	Aminotran_1_2	-	ko:K10206,ko:K14261	Secondary metabolism

## Sheet: Table S10
Table S10. Identity of the BCC and AF genes identifed in LS069_3 MAG based on the eggnog Orthologous Groups database (V 5.0.2)
GenID	Preferred_name	PFAMs	CAZy	KEGG_ko	Potential BCC or AF function
AJPCGDHP_00006	argC	Semialdhyde_dh	-	ko:K00145	Secondary metabolism
AJPCGDHP_00012	-	ABC_tran,BCA_ABC_TP_C	-	ko:K01995	Quorum sensing
AJPCGDHP_00013	-	AMP-binding	-	ko:K01897	Quorum sensing
AJPCGDHP_00027	sdhA	FAD_binding_2,Succ_DH_flav_C	-	ko:K00239	Secondary metabolism
AJPCGDHP_00028	sdhB	Fer2_3,Fer4_17,Fer4_8	-	ko:K00240	Secondary metabolism
AJPCGDHP_00048	adk	ADK,ADK_lid	-	ko:K00939	Secondary metabolism
AJPCGDHP_00062	hom	ACT,Homoserine_dh,NAD_binding_3	-	ko:K00003	Secondary metabolism
AJPCGDHP_00063	thrC	PALP,Thr_synth_N	-	ko:K01733	Secondary metabolism
AJPCGDHP_00064	hpnD	SQS_PSY	-	ko:K02291	Secondary metabolism
AJPCGDHP_00065	hpnC	SQS_PSY	-	ko:K02291	Secondary metabolism
AJPCGDHP_00075	phbA	Thiolase_C,Thiolase_N	-	ko:K00626	Secondary metabolism
AJPCGDHP_00118	trpD	Glycos_trans_3N,Glycos_transf_3	-	ko:K00766	Secondary metabolism
AJPCGDHP_00120	trpC	IGPS	-	ko:K01609	Secondary metabolism
AJPCGDHP_00128	tolC	OEP	-	ko:K12340	Secretion systems
AJPCGDHP_00157	-	Meth_synt_2	-	ko:K00549	Secondary metabolism
AJPCGDHP_00169	ribD	RibD_C,dCMP_cyt_deam_1	-	ko:K11752	Quorum sensing
AJPCGDHP_00171	glyA	SHMT	-	ko:K00600	Secondary metabolism
AJPCGDHP_00172	pilJ	MCPsignal,PilJ	-	ko:K02660	Biofilm formation
AJPCGDHP_00185	gspN	T2SSN	-	ko:K02463	Biofilm formation
AJPCGDHP_00200	pckG	PEPCK_C,PEPCK_N	-	ko:K01596	Secondary metabolism
AJPCGDHP_00217	bclA_2	AMP-binding,AMP-binding_C	-	ko:K01895	Secondary metabolism
AJPCGDHP_00230	-	BPD_transp_2	-	ko:K01998	Quorum sensing
AJPCGDHP_00231	-	ABC_tran,BCA_ABC_TP_C	-	ko:K01995	Quorum sensing
AJPCGDHP_00233	purL	AIRS_C,GATase_5	-	ko:K01952	Secondary metabolism
AJPCGDHP_00234	alaA	Aminotran_1_2	-	ko:K14260	Secondary metabolism
AJPCGDHP_00235	rpoN	Sigma54_AID,Sigma54_CBD,Sigma54_DBD	-	ko:K03092	Biofilm formation
AJPCGDHP_00282	plsC	Acyltransferase	-	ko:K00655	Secondary metabolism
AJPCGDHP_00294	-	ILVD_EDD	-	ko:K01687,ko:K13875	Secondary metabolism
AJPCGDHP_00297	pilI	CheW	-	ko:K02659	Biofilm formation
AJPCGDHP_00298	pilH	Response_reg	-	ko:K02658	Biofilm formation
AJPCGDHP_00299	-	Response_reg	-	ko:K02657	Biofilm formation
AJPCGDHP_00303	acsA	ACAS_N,AMP-binding,AMP-binding_C	-	ko:K01895	Secondary metabolism
AJPCGDHP_00304	-	ABC_tran	-	ko:K01996	Quorum sensing
AJPCGDHP_00305	-	Peripla_BP_6	-	ko:K01999	Quorum sensing
AJPCGDHP_00306	-	BPD_transp_2	-	ko:K01998	Quorum sensing
AJPCGDHP_00318	hisZ	tRNA-synt_His	-	ko:K02502	Secondary metabolism
AJPCGDHP_00319	trpE	Anth_synt_I_N,Chorismate_bind	-	ko:K01657	Quorum sensing
AJPCGDHP_00338	gltB	GATase_2,GXGXG,Glu_syn_central,Glu_synthase	-	ko:K00265,ko:K00284	Secondary metabolism
AJPCGDHP_00364	surE	SurE	-	ko:K03787	Secondary metabolism
AJPCGDHP_00367	ndk	NDK	-	ko:K00940	Secondary metabolism
AJPCGDHP_00370	ispG	GcpE	-	ko:K03526	Secondary metabolism
AJPCGDHP_00378	pgi	PGI	-	ko:K01810	Secondary metabolism
AJPCGDHP_00379	tal	TAL_FSA	-	ko:K00616	Secondary metabolism
AJPCGDHP_00385	paaK	AMP-binding,AMP-binding_C_2	-	ko:K01912	Biofilm formation
AJPCGDHP_00411	-	Acyl-CoA_dh_1,Acyl-CoA_dh_M,Acyl-CoA_dh_N	-	ko:K00249	Secondary metabolism
AJPCGDHP_00415	ilvD	ILVD_EDD	-	ko:K01687	Secondary metabolism
AJPCGDHP_00420	panD	Asp_decarbox	-	ko:K01579	Secondary metabolism
AJPCGDHP_00422	glcE	FAD-oxidase_C,FAD_binding_4	-	ko:K11472	Secondary metabolism
AJPCGDHP_00427	hemB	ALAD	-	ko:K01698	Secondary metabolism
AJPCGDHP_00433	paaK_2	AMP-binding,AMP-binding_C_2	-	ko:K01912	Biofilm formation
AJPCGDHP_00434	nlaB	Acyltransferase	-	ko:K00655	Secondary metabolism
AJPCGDHP_00444	gspD	Secretin,Secretin_N	-	ko:K02453	Secretion systems
AJPCGDHP_00445	-	Peripla_BP_6	-	ko:K01999	Quorum sensing
AJPCGDHP_00446	-	BPD_transp_2	-	ko:K01997	Quorum sensing
AJPCGDHP_00447	-	BPD_transp_2	-	ko:K01998	Quorum sensing
AJPCGDHP_00450	sucA	2-oxogl_dehyd_N,E1_dh,OxoGdeHyase_C,Transket_pyr	-	ko:K00164	Secondary metabolism
AJPCGDHP_00452	purK	ATP-grasp	-	ko:K01589	Secondary metabolism
AJPCGDHP_00453	purE	AIRC	-	ko:K01588	Secondary metabolism
AJPCGDHP_00454	purC	SAICAR_synt	-	ko:K01923	Secondary metabolism
AJPCGDHP_00456	-	F_bP_aldolase	-	ko:K01624	Secondary metabolism
AJPCGDHP_00470	ubiA	UbiA	-	ko:K03179	Secondary metabolism
AJPCGDHP_00517	tyrA	PDH	-	ko:K04517	Secondary metabolism
AJPCGDHP_00518	pheA	ACT,CM_2,PDT	-	ko:K14170	Secondary metabolism
AJPCGDHP_00531	purN	Formyl_trans_N	-	ko:K11175	Secondary metabolism
AJPCGDHP_00538	eno	Enolase_C,Enolase_N	-	ko:K01689	Secondary metabolism
AJPCGDHP_00552	hemD	HEM4	-	ko:K01719	Secondary metabolism
AJPCGDHP_00554	pcaF	Thiolase_C,Thiolase_N	-	ko:K00626,ko:K00632	Secondary metabolism
AJPCGDHP_00555	gntK	Glyco_hydro_3,SKI	-	ko:K00851,ko:K00891,ko:K01207	Secondary metabolism
AJPCGDHP_00589	aroE	Shikimate_DH,Shikimate_dh_N	-	ko:K00014	Secondary metabolism
AJPCGDHP_00596	proA	Aldedh	-	ko:K00147	Secondary metabolism
AJPCGDHP_00600	gltD	Fer4_20,Pyr_redox_2	-	ko:K00266	Secondary metabolism
AJPCGDHP_00602	purM	AIRS,AIRS_C	-	ko:K01933	Secondary metabolism
AJPCGDHP_00610	hemH	Ferrochelatase	-	ko:K01772	Secondary metabolism
AJPCGDHP_00652	leuC	Aconitase	-	ko:K01703	Secondary metabolism
AJPCGDHP_00653	leuD	Aconitase_C	-	ko:K01704	Secondary metabolism
AJPCGDHP_00660	glcD	FAD-oxidase_C,FAD_binding_4	-	ko:K00102,ko:K00104,ko:K03777	Secondary metabolism
AJPCGDHP_00672	yajC	YajC	-	ko:K03210	Secretion systems
AJPCGDHP_00673	gspE	T2SSE,T2SSE_N	-	ko:K02454	Secretion systems
AJPCGDHP_00685	ispH	LYTB	-	ko:K03527	Secondary metabolism
AJPCGDHP_00687	cdsA	CTP_transf_1	-	ko:K00981	Secondary metabolism
AJPCGDHP_00688	uppS	Prenyltransf	-	ko:K00806	Secondary metabolism
AJPCGDHP_00697	tpiA	TIM	-	ko:K01803	Secondary metabolism
AJPCGDHP_00710	gbd1	Fe-ADH	-	ko:K00043,ko:K13954	Secondary metabolism
AJPCGDHP_00734	-	Phosphoesterase	-	ko:K01114	Quorum sensing
AJPCGDHP_00749	-	ABC_tran	-	ko:K01996	Quorum sensing
AJPCGDHP_00767	proC	F420_oxidored,P5CR_dimer	-	ko:K00286	Secondary metabolism
AJPCGDHP_00770	clcD	DLH	-	ko:K01061	Secondary metabolism
AJPCGDHP_00783	-	Acyl-CoA_dh_1,Acyl-CoA_dh_C,Acyl-CoA_dh_M,Acyl-CoA_dh_N,AcylCoA_DH_N	-	ko:K00248	Secondary metabolism
AJPCGDHP_00786	-	ABC_tran,BCA_ABC_TP_C	-	ko:K01995	Quorum sensing
AJPCGDHP_00787	-	BPD_transp_2	-	ko:K01998	Quorum sensing
AJPCGDHP_00797	plsX	FA_synthesis	-	ko:K03621	Secondary metabolism
AJPCGDHP_00805	accB	Biotin_lipoyl	-	ko:K02160	Secondary metabolism
AJPCGDHP_00817	hfq	Hfq	-	ko:K03666	Quorum sensing
AJPCGDHP_00833	plsY	G3P_acyltransf	-	ko:K08591	Secondary metabolism
AJPCGDHP_00834	fbp	FBPase	-	ko:K03841	Secondary metabolism
AJPCGDHP_00835	-	HTH_1,LysR_substrate	-	ko:K03566	Biofilm formation
AJPCGDHP_00844	ispA	polyprenyl_synt	-	ko:K00795	Secondary metabolism
AJPCGDHP_00856	argA	AA_kinase,Acetyltransf_1	-	ko:K14682	Secondary metabolism
AJPCGDHP_00860	aceA	ICL	-	ko:K01637	Secondary metabolism
AJPCGDHP_00865	glcB	Malate_synthase	-	ko:K01638	Secondary metabolism
AJPCGDHP_00890	secY	SecY	-	ko:K03076	Secretion systems
AJPCGDHP_00898	acnB	Aconitase,Aconitase_2_N,Aconitase_B_N	-	ko:K01682	Secondary metabolism
AJPCGDHP_00905	guaB	CBS,IMPDH,NMO	-	ko:K00088	Secondary metabolism
AJPCGDHP_00906	hisC	Aminotran_1_2	-	ko:K00817	Secondary metabolism
AJPCGDHP_00907	hisB	IGPD	-	ko:K01693	Secondary metabolism
AJPCGDHP_00908	ctaA	COX15-CtaA	-	ko:K02259	Secondary metabolism
AJPCGDHP_00921	pykA	PK,PK_C	-	ko:K00873	Secondary metabolism
AJPCGDHP_00934	lepB	Peptidase_S24,Peptidase_S26	-	ko:K03100	Quorum sensing
AJPCGDHP_00938	argF	OTCace,OTCace_N	-	ko:K00611	Secondary metabolism
AJPCGDHP_00939	argD	Aminotran_3	-	ko:K00821	Secondary metabolism
AJPCGDHP_00948	cobA	TP_methylase	-	ko:K02303	Secondary metabolism
AJPCGDHP_00954	-	Shikimate_dh_N,ThiF	-	ko:K00014	Secondary metabolism
AJPCGDHP_00955	-	Shikimate_dh_N,ThiF	-	ko:K00014	Secondary metabolism
AJPCGDHP_00956	-	ApbA,ApbA_C	-	ko:K00077	Secondary metabolism
AJPCGDHP_00957	aroQ	DHquinase_II	-	ko:K03786	Secondary metabolism
AJPCGDHP_00964	tatB	MttA_Hcf106	-	ko:K03117	Secretion systems
AJPCGDHP_00965	tatC	TatC	-	ko:K03118	Secretion systems
AJPCGDHP_00973	-	6PGD,NAD_binding_2	-	ko:K00033	Secondary metabolism
AJPCGDHP_00977	-	Peripla_BP_6	-	ko:K01999	Quorum sensing
AJPCGDHP_00983	secD	SecD-TM1,SecD_SecF,Sec_GG	-	ko:K03072	Secretion systems
AJPCGDHP_00984	secF	SecD_SecF,Sec_GG	-	ko:K03074	Secretion systems
AJPCGDHP_00997	-	HTH_Crp_2,cNMP_binding	-	ko:K10914	Quorum sensing
AJPCGDHP_01006	thlA_2	Thiolase_C,Thiolase_N	-	ko:K00626	Secondary metabolism
AJPCGDHP_01012	aroA	Cytidylate_kin,EPSP_synthase	-	ko:K00800	Secondary metabolism
AJPCGDHP_01013	-	Catalase	-	ko:K03781	Secondary metabolism
AJPCGDHP_01021	-	IPPT	-	ko:K00791	Secondary metabolism
AJPCGDHP_01022	livF	ABC_tran,BCA_ABC_TP_C	-	ko:K01996	Quorum sensing
AJPCGDHP_01023	livG	ABC_tran,BCA_ABC_TP_C	-	ko:K01995	Quorum sensing
AJPCGDHP_01024	livM	BPD_transp_2	-	ko:K01998	Quorum sensing
AJPCGDHP_01025	livM	BPD_transp_2	-	ko:K01998	Quorum sensing
AJPCGDHP_01026	livH	BPD_transp_2	-	ko:K01997	Quorum sensing
AJPCGDHP_01030	-	Amino_oxidase	-	ko:K00274	Secondary metabolism
AJPCGDHP_01031	-	Amino_oxidase	-	ko:K00274	Secondary metabolism
AJPCGDHP_01034	ubiE	Ubie_methyltran	-	ko:K03183	Secondary metabolism
AJPCGDHP_01047	lpdA	Biotin_lipoyl,Pyr_redox_2,Pyr_redox_dim	-	ko:K00382	Secondary metabolism
AJPCGDHP_01058	mdh	Ldh_1_C,Ldh_1_N	-	ko:K00024	Secondary metabolism
AJPCGDHP_01060	hemE	URO-D	-	ko:K01599	Secondary metabolism
AJPCGDHP_01063	dapB	DapB_C,DapB_N	-	ko:K00215	Secondary metabolism
AJPCGDHP_01081	icd2	IDH	-	ko:K00031	Secondary metabolism
AJPCGDHP_01084	hisD	Histidinol_dh	-	ko:K00013	Secondary metabolism
AJPCGDHP_01085	ilvA	PALP,Thr_dehydrat_C	-	ko:K01754	Secondary metabolism
AJPCGDHP_01086	gspC	T2SSC	-	ko:K02452	Secretion systems
AJPCGDHP_01087	gspG	N_methyl,T2SSG	-	ko:K02456	Secretion systems
AJPCGDHP_01088	-	N_methyl	-	ko:K02457	Secretion systems
AJPCGDHP_01089	gspI	N_methyl,T2SSI	-	ko:K02458	Secretion systems
AJPCGDHP_01090	-	N_methyl	-	ko:K02459	Secretion systems
AJPCGDHP_01119	-	PMI_typeI	-	ko:K01809	Secondary metabolism
AJPCGDHP_01120	ispD	IspD	-	ko:K00991,ko:K12506	Secondary metabolism
AJPCGDHP_01131	aceE	Transketolase_N	-	ko:K00163	Secondary metabolism
AJPCGDHP_01133	aceF	2-oxoacid_dh,Biotin_lipoyl,E3_binding	-	ko:K00627	Secondary metabolism
AJPCGDHP_01139	cysM	PALP	-	ko:K12339	Secondary metabolism
AJPCGDHP_01141	-	Peripla_BP_6	-	ko:K01999	Quorum sensing
AJPCGDHP_01142	-	BPD_transp_2	-	ko:K01997	Quorum sensing
AJPCGDHP_01151	fumA	Fumerase,Fumerase_C	-	ko:K01676	Secondary metabolism
AJPCGDHP_01180	argG	Arginosuc_synth	-	ko:K01940	Secondary metabolism
AJPCGDHP_01186	rpe	Ribul_P_3_epim	-	ko:K01783	Secondary metabolism
AJPCGDHP_01194	sucC	ATP-grasp_2,Ligase_CoA	-	ko:K01903	Secondary metabolism
AJPCGDHP_01195	sucD	CoA_binding,Ligase_CoA	-	ko:K01902	Secondary metabolism
AJPCGDHP_01198	metZ	Cys_Met_Meta_PP	-	ko:K01739,ko:K10764	Secondary metabolism
AJPCGDHP_01200	katG	peroxidase	-	ko:K03782	Secondary metabolism
AJPCGDHP_01210	leuA	HMGL-like,LeuA_dimer	-	ko:K01649	Secondary metabolism
AJPCGDHP_01211	gcvH	GCV_H	-	ko:K02437	Secondary metabolism
AJPCGDHP_01228	argJ	ArgJ	-	ko:K00620	Secondary metabolism

[truncated: 40 more sheets: Table S11, Table S12, Table S13, Table S14, Table S15, Table S16, Table S17, Table S18, Table S19, Table S20, Table S21, Table S22, Table S23, Table S24, Table S25, Table S26, Table S27, Table S28, Table S29, Table S30 …]
