# Supplementary material for: Gene functions of the Ambystoma altamirani skin microbiome vary across space and time but potential antifungal genes are widespread and prevalent
Source: Microb Genom. 2024 Jan 19;10(1):001181. doi: 10.1099/mgen.0.001181 (PMC10868611; doi:10.1099/mgen.0.001181)
Supplement: Supplementary material 3 [file mgen-10-1181-s003.xlsx]

## Sheet: Table S1
Table S1. Sample metadata and sequencing stats associated to each A. altamirani skin metagenome sample
Sample ID	Season	Elevation (m.a.s.l)	Bd infection status	Infection intensity (Bd ITS copies)	Raw reads	Phred score 20 (%)	GC Content(%)	High quality filtered reads
O107	Autumn	High (3,400)	Infected	62474.2	21685976	96.81	48.72	6868258
LS017	Summer	High (3,462)	Infected	38187.7	19396118	96.94	45.99	1244841
T272	Spring	Low (3,087)	Infected	30007.2	22053676	96.66	45.4	2031064
T274	Spring	Low (3,087)	Infected	20699.8	25411669	97.08	45.62	1395835
S233	Spring	Medium (3,177)	Infected	19600.8	20577287	96.72	45.8	627983
T119	Autumn	Low (3,087)	Infected	17936.3	20770031	97.2	44.75	4480935
S131	Winter	Medium (3,177)	Infected	5921.72	22281777	96.85	45.75	536813
T208	Winter	Low (3,087)	Infected	4114.68	18195890	96.87	45.86	541558
LS076	Autumn	High (3,462)	Infected	3971.33	22195780	97.09	46.32	1180200
LS013	Summer	High (3,462)	Infected	3499.81	21279557	96.98	46.2	1701076
S227	Spring	Medium (3,177)	Infected	3343.96	18054304	96.59	46.21	563757
T054	Summer	Low (3,087)	Infected	3022.63	21647581	97.06	44.55	6505585
T279	Spring	Low (3,087)	Infected	2444.8	20117664	97.14	46.12	947550
LS020	Summer	High (3,462)	Infected	1387.02	23119015	96.93	46.2	1430088
LS081	Autumn	High (3,462)	Infected	1287.87	22256833	96.91	45.88	1323145
S137	Winter	Medium (3,177)	Infected	1117.03	19778151	96.73	45.7	564546
LS077	Autumn	High (3,462)	Infected	530.177	20384793	97.06	45.81	1012535
T123	Autumn	Low (3,087)	Infected	441.98	21763947	97.1	46.7	3754666
LS181	Winter	High (3,462)	Infected	225.565	22155081	97.1	45.76	703905
LS075	Autumn	High (3,462)	Infected	209.225	19547488	96.82	46.06	999716
T059	Summer	Low (3,087)	Infected	139.527	20347371	97.08	41.41	10441989
LS170	Winter	High (3,462)	Infected	95.2135	18785263	96.9	45.64	670001
LS069	Autumn	High (3,462)	Infected	86.8678	17075445	96.43	46.35	1257169
LS018	Summer	High (3,462)	Non-infected	0	23455387	96.58	45.83	1166523
LS022	Summer	High (3,462)	Non-infected	0	20345292	97.02	45.83	2587297
LS024	Summer	High (3,462)	Non-infected	0	19841062	97.13	46.25	1612639
LS068	Autumn	High (3,462)	Non-infected	0	20371715	97.17	46.01	1329803
LS082	Autumn	High (3,462)	Non-infected	0	20406107	96.75	45.91	944811
LS179	Winter	High (3,462)	Non-infected	0	24711465	97.12	45.7	1252872
LS180	Winter	High (3,462)	Non-infected	0	24171193	97.05	45.94	906423
LS184	Winter	High (3,462)	Non-infected	0	21986499	97.05	45.77	1033504
LS218	Spring	High (3,462)	Non-infected	0	22525514	96.85	45.32	3472939
O252	Spring	High (3,400)	Non-infected	0	17610298	97.43	46.11	1951939
S007	Summer	Medium (3,177)	Non-infected	0	20213014	96.7	45.88	2122731
S009	Summer	Medium (3,177)	Non-infected	0	18568099	97.06	46.24	708464
S231	Spring	Medium (3,177)	Non-infected	0	21791098	96.96	45.97	699875
T187	Winter	Low (3,087)	Non-infected	0	21314738	97.04	45.97	1943293
T189	Winter	Low (3,087)	Non-infected	0	22991774	97.12	45.48	3311722
T270	Spring	Low (3,087)	Non-infected	0	20633609	96.96	45.13	2638064
T273	Spring	Low (3,087)	Non-infected	0	20166817	96.94	45.58	1919866

## Sheet: Table S2
Table S2. Statistics for each individual sample assembly and co-assembly
SampleID	Contigs (≥ 500bp)	Length of the largest contig (bp)	Total length (bp)	N50	GC %	Type of assembly
LS013	7299	181364	31697301	15960	41.78	Individual
LS017	14242	68376	29839413	3420	42.31	Individual
LS018	11390	278775	14265178	1196	44.56	Individual
LS020	13899	181364	25913733	2671	42.78	Individual
LS022	6585	230841	33953201	49811	42.94	Individual
LS024	23659	181364	28657817	1261	46.93	Individual
LS068	10425	115035	28242045	9186	42.14	Individual
LS069	19703	181364	25241316	1381	47	Individual
LS075	11517	181364	15269610	1583	52.86	Individual
LS076	14742	52863	26801272	2969	41.56	Individual
LS077	18504	31832	23627560	1504	41.72	Individual
LS081	13861	103372	29356069	4384	41.77	Individual
LS082	21783	29978	20914005	1003	47.64	Individual
LS170	3249	6845	2204820	637	41.53	Individual
LS179	19482	138999	24267192	1430	43.34	Individual
LS180	7349	104755	8809901	1246	44.47	Individual
LS181	7569	10515	6419473	796	39.8	Individual
LS184	15716	240362	16594139	1053	42.05	Individual
LS218	15070	214137	34728636	4366	44.52	Individual
O107	21259	278775	27081986	1375	48.7	Individual
O252	4798	271200	14896411	20925	47.32	Individual
S007	10250	183559	34121967	11108	41.93	Individual
S009	6996	6078	5498986	773	59.31	Individual
S131	2414	5358	1674800	656	39.47	Individual
S137	2955	6228	1966688	631	40.64	Individual
S227	5023	12523	5422875	1266	42.24	Individual
S231	8289	9513	6187517	720	41.18	Individual
S233	6137	15131	4448661	686	41.05	Individual
T054	16344	445420	28230060	5500	43.64	Individual
T059	21812	445139	31749323	1792	45.58	Individual
T119	14443	297362	42767100	22380	42.51	Individual
T123	7471	308051	22838728	17605	51.22	Individual
T187	15558	22716	16940917	1146	40.49	Individual
T189	21669	159246	47768786	7267	45.77	Individual
T208	2299	5322	1709702	710	39.87	Individual
T270	12125	275480	41267642	16494	39.95	Individual
T272	15044	83123	39674350	6690	40.39	Individual
T273	21572	103900	36645727	2406	42.66	Individual
T274	8988	59308	12716570	1820	43.76	Individual
T279	12940	52132	22782065	2733	40.36	Individual
SUMBD	45204	449428	76756001	5675	45.1	Co-assembly
SUMNBD	43089	321263	69008145	4045	46.95	Co-assembly
AUBD	98346	355066	126814052	1541	47	Co-assembly
AUNBD	16418	192321	38986934	9122	45.92	Co-assembly
SPRBD	41703	247189	64661339	3357	42.35	Co-assembly
SPRNBD	39998	293979	78294074	7244	44.18	Co-assembly
WINBD	43577	86956	36427924	756	42.91	Co-assembly
WINNBD	56266	330265	78936254	2121	47.57	Co-assembly

## Sheet: Table S3
Table S3. Dunn post-hoc comparison for gene richness betwen seasons and elvations. Significant differences between consecutive seasons and elevations are shown in bold numbers. P-values were adjusted for multiple comparisons using the Benjamini-Hochberg correction
	chi2	Z	P	P.adjusted
Autumn - Spring	14.76	3.26626	0.000544887	0.00163466
Autumn - Summer	14.76	0.0348168	0.486113	0.486113
Spring - Summer	14.76	-3.3163	0.000456094	0.00273656
Autumn - Winter	14.76	1.62116	0.0524921	0.0629905
Spring - Winter	14.76	-1.72996	0.0418189	0.0836378
Summer - Winter	14.76	1.62981	0.051571	0.0773565
High - Low	7.38	-0.375686	0.353575	0.353575
High - Medium	7.38	2.42693	0.0076136	0.0114204
Low - Medium	7.38	2.54749	0.00542503	0.0162751

## Sheet: Table S4
Table S4. Pairwise PERMANOVA results comparing gene abundances of the AaSMGC between seasons. Significant differences between consecutive seasons are shown in bold numbers. P-values were adjusted for multiple comparisons using the Benjamini-Hochberg correction
	SumOfSqs	F	R2	p-val	p-adj
Summer vs Autumn	0.228344	1.18248	0.0650341	0.273173	0.273173
Summer vs Winter	0.644367	3.11738	0.147621	0.00079992	0.0029997
Summer vs Spring	0.474392	2.31696	0.119944	0.019698	0.0236376
Autumn vs Winter	0.450355	2.28476	0.118475	0.0019998	0.0039996
Autumn vs Spring	0.635571	3.26877	0.169641	0.00409959	0.00614939
Winter vs Spring	0.746665	3.57674	0.173825	0.0009999	0.0029997

## Sheet: Table S5
Table S5. Pairwise PERMANOVA results comparing gene abundances of the AaSMGC across elevations. Significant differences are shown in bold numbers. P-values were adjusted for multiple comparisons using the Benjamini-Hochberg correction
	SumOfSqs	F	R2	p-val	p-adj
High vs Medium	0.61468	3.02552	0.11195	0.00039996	0.00059994
High vs Low	0.966236	5.40156	0.157015	9.999e-05	0.00029997
Medium vs Low	0.748297	3.51994	0.171538	0.00189981	0.00189981

## Sheet: Table S6
Table S6. PERMANOVA results comparing gene abundances of the AaSMGC between Bd infected and not infected axolotls within each season and elevation. Significant differences are shown in bold numbers. P-values were adjusted for multiple comparisons using the Benjamini-Hochberg correction
	Df	SumOfSqs	R2	F	p-val	p-adj
Summer	1	0.011	0.13	1.25	0.29	0.3
Autumn	1	0.01	0.18	1.6	0.16	0.16
Winter	1	0.03	0.6	12.4	0.008	0.008
Spring	1	0.001	0.03	0.28	0.86	0.86
High (3,447 m.a.s.l)	1	0.005	0.5	0.93	0.41	0.41
Medium (3,177 m.a.s.l)	1	0.004	0.12	0.69	0.62	0.62
Low (3,087 m.a.s.l)	1	0.01	0.17	2.05	0.11	0.11

## Sheet: Table S7
Table S7. Pairwise PERMANOVA results comparing BCC and AF gene abundances between seasons. Significant differences between consecutive seasons are shown in bold numbers. P-values were adjusted for multiple comparisons using the Benjamini-Hochberg correction
	SumOfSqs	F.Model	R2	pval	p.adj
Summer vs Autumn	0.255536	1.35978	0.0740629	0.187881	0.187881
Summer vs Winter	0.611775	2.95195	0.140891	0.00109989	0.00329967
Summer vs Spring	0.488459	2.41478	0.124378	0.0124987	0.0187481
Autumn vs Winter	0.341369	1.68573	0.090215	0.0225977	0.0271173
Autumn vs Spring	0.716616	3.6389	0.18529	0.0019998	0.0039996
Winter vs Spring	0.867985	4.00253	0.190574	0.00019998	0.00119988

## Sheet: Table S8
Table S8. Pairwise PERMANOVA results comparing BCC and AF gene abundances across elevations. Significant differences are shown in bold numbers. P-values were adjusted for multiple comparisons using the Benjamini-Hochberg correction
	SumOfSqs	F.Model	R2	pval	p.adj
High vs Medium	0.543088	2.48816	0.0939347	0.00129987	0.00189981
High vs Low	1.013	5.75626	0.165618	9.999e-05	0.00029997
Medium vs Low	0.662896	3.09761	0.154128	0.00189981	0.00189981

## Sheet: Table S9
Table S9. PERMANOVA results comparing BCC and AF gene abundances between Bd infected and not infected axolotls within each season. Significant differences are shown in bold numbers. P-values were adjusted for multiple comparisons using the Benjamini-Hochberg correction
	Df	SumOfSqs	R2	F	p-val	p-adj
Summer	1	0.34	0.19	1.98	0.058	0.058
Autumn	1	0.3	0.21	1.88	0.056	0.056
Winter	1	0.36	0.18	1.78	0.008	0.008
Spring	1	0.11	0.06	0.5	0.95	0.95

## Sheet: Table S10
Table S10. Statistics and gene information for significative correlated genes based on Spearman correlation test. p-values were adjusted for multiple comparisons using the Benjamini-Hochberg correction. Gene names, PFAMs and KEGG_ko information derives form gene annotation based on eggNOG 5.0 database.
GenID	Gen_TPM	Putative inhbitory mechanism	p-value	Correlation coefficient	Gene name	PFAMs	KEGG_ko
LS082k141_3125_1	557.415	Quorum sensing	6.87734e-05	-0.745338	-	DUF1573,OmpA	ko:K16191,ko:K20276
LS069k141_39409_1	426.139	Secondary metabolism	9.3576e-05	-0.73628	-	Thiolase_C,Thiolase_N	ko:K00626
LS068k141_21224_1	600.447	Secondary metabolism	0.000206305	-0.711264	acnB	Aconitase,Aconitase_2_N,Aconitase_B_N	ko:K01682
T189k141_10980_2	530.918	Secretion system	0.000221504	-0.708882	-	T6SS-SciN	ko:K11906
T189k141_45977_1	309.056	Biofilm formation	0.000511987	-0.678969	fleQ	FleQ,HTH_8,Sigma54_activat	ko:K10941
O107k141_24519_1	173.616	Secondary metabolism	0.000563326	-0.675328	ilvD	ILVD_EDD	ko:K01687
T059k141_6957_1	479.146	Biofilm formation	0.000653266	-0.669586	fha1	FHA	ko:K07169,ko:K11894,ko:K11913
LS022k141_20151_2	309.107	Secretion system	0.000852779	-0.65894	hrpJ	HrpJ,TyeA	ko:K04058
LS179k141_42212_1	338.542	Biofilm formation	0.00103981	-0.650746	pilB	T2SSE,T2SSE_N	ko:K02454,ko:K02504,ko:K02652
LS075k141_30821_2	1149.18	Secondary metabolism	0.00108478	-0.648965	-	Asparaginase	ko:K01424
LS180k141_15822_1	412.202	Secondary metabolism	0.00109164	-0.648699	-	Acyl-CoA_dh_1,Acyl-CoA_dh_N	ko:K00249
LS069k141_24136_2	465.666	Quorum sensing	0.00110737	-0.648094	-	TrbL	ko:K07344
T059k141_11239_1	512.607	Secondary metabolism	0.00112298	-0.647501	odhL	Pyr_redox_2,Pyr_redox_dim	ko:K00382
O107k141_15155_1	425.005	Quorum sensing	0.00124069	-0.643242	-	BPD_transp_2	ko:K01998
LS069k141_23115_1	264.548	Secondary metabolism	0.00125969	-0.642587	sucA	2-oxogl_dehyd_N,E1_dh,OxoGdeHyase_C,Transket_pyr	ko:K00164
O107k141_1143_1	682.468	Quorum sensing	0.00129523	-0.641384	livM	BPD_transp_2,DUF3382	ko:K01998
LS180k141_7333_1	502.683	Secondary metabolism	0.00140203	-0.63793	-	PALP	ko:K01738
T189k141_10010_1	518.643	Secondary metabolism	0.00152814	-0.634129	purM	AIRS,AIRS_C	ko:K01933
LS022k141_3336_1	383.533	Quorum sensing	0.00157329	-0.632833	-	Peripla_BP_6	ko:K01999
T189k141_2203_2	984.136	Secondary metabolism	0.00165358	-0.630603	pfkA	PFK	ko:K00850,ko:K21071
S009k141_21023_1	312.015	Secondary metabolism	0.00166622	-0.630261	purF	GATase_6,GATase_7,Pribosyltran	ko:K00764
T059k141_41052_1	707.327	Biofilm formation	0.00184828	-0.625556	sagS	HATPase_c,HisKA,Response_reg	ko:K20973
O107k141_11163_3	496.709	Secondary metabolism	0.00191225	-0.623996	ribB	DHBP_synthase,GTP_cyclohydro2	ko:K14652
LS022k141_22426_1	280.861	Secondary metabolism	0.00192854	-0.623605	hom	ACT,Homoserine_dh,NAD_binding_3	ko:K00003
LS075k141_2768_1	369.512	Secondary metabolism	0.00192854	-0.623605	phbA	Thiolase_C,Thiolase_N	ko:K00626
LS218k141_27027_1	370.601	Secondary metabolism	0.0020535	-0.620701	argJ	ArgJ	ko:K00620
LS180k141_34463_1	245.261	Secondary metabolism	0.00207868	-0.620134	metK	S-AdoMet_synt_C,S-AdoMet_synt_M,S-AdoMet_synt_N	ko:K00789
LS179k141_17262_1	321.295	Quorum sensing	0.00218996	-0.617696	-	ABC_tran,oligo_HPY	ko:K02031,ko:K02032
LS069k141_3215_1	903.442	Secondary metabolism	0.00229119	-0.615566	mvaA	HMG-CoA_red	ko:K00021,ko:K00054
T059k141_7678_2	263.987	Secondary metabolism	0.00231397	-0.615098	pheA	ACT,CM_2,PDT	ko:K14170
LS069k141_854_1	419.147	Quorum sensing	0.00233651	-0.614639	lapA	Cadherin_3,Calx-beta,DUF4347,HemolysinCabind,VWA,VWA_2	ko:K12549,ko:K20276
LS024k141_45558_2	1021.67	Secondary metabolism	0.0024722	-0.611949	miaA	IPPT	ko:K00791
T189k141_49007_1	266.674	Secondary metabolism	0.00258668	-0.609776	fumA	Fumerase,Fumerase_C	ko:K01676
T189k141_32675_1	436.879	Secondary metabolism	0.00258727	-0.609765	adhC	ADH_N,ADH_zinc_N	ko:K00121
O107k141_32678_1	298.404	Secondary metabolism	0.00264007	-0.608789	bktB	Thiolase_C,Thiolase_N	ko:K00626
T189k141_53101_1	1172.32	Secondary metabolism	0.00267314	-0.608187	putA	Aldedh,Pro_dh,Pro_dh-DNA_bdg	ko:K00249,ko:K00294,ko:K13821
LS022k141_8046_1	1342.19	Biofilm formation	0.00271313	-0.607467	-	N_methyl,T2SSG	ko:K02456
T189k141_44648_1	526.405	Secondary metabolism	0.00271772	-0.607385	-	ADH_N,ADH_zinc_N	ko:K00001,ko:K00008
LS024k141_21374_1	718.493	Secondary metabolism	0.00278152	-0.606255	-	4HBT	ko:K19222
LS024k141_45220_1	1374.46	Secondary metabolism	0.00278747	-0.606151	asnB	Asn_synthase,GATase_7	ko:K01953
O107k141_26432_1	587.932	Quorum sensing	0.00283939	-0.60525	ftsY	SRP54,SRP54_N	ko:K03110
LS075k141_26962_1	490.518	Secondary metabolism	0.00284336	-0.605182	plsC	Acyltransferase	ko:K00655
LS024k141_44567_1	656.122	Secondary metabolism	0.00296886	-0.603061	purL	AIRS_C,GATase_5	ko:K01952
LS179k141_46420_1	470.045	Secondary metabolism	0.00298657	-0.602768	ilvD	ILVD_EDD	ko:K01687
T189k141_32578_1	454.691	Biofilm formation	0.00300562	-0.602454	cpdA	Metallophos	ko:K03651
LS069k141_24778_1	1476.19	Secondary metabolism	0.00305286	-0.601684	-	Thiolase_C,Thiolase_N	ko:K00626
T189k141_44172_2	270.154	Secondary metabolism	0.00305676	-0.601621	-	DHDPS	ko:K01714
T054k141_9779_1	716.354	Biofilm formation	0.00306042	-0.601561	-	GerE,Response_reg	ko:K07687
S009k141_22065_1	731.993	Secondary metabolism	0.0030817	-0.601218	fumA	Fumerase,Fumerase_C	ko:K01676
LS082k141_32333_1	1273.03	Secondary metabolism	0.00321574	-0.599101	pgk	PGK	ko:K00927
T189k141_38299_1	645.046	Secondary metabolism	0.0032447	-0.598653	hisD	Histidinol_dh	ko:K00013
LS179k141_39173_1	391.862	Secondary metabolism	0.00328444	-0.598045	patB	Aminotran_1_2	ko:K00842,ko:K14155
T189k141_3682_1	186.088	Secondary metabolism	0.00332529	-0.597425	-	Fe-ADH	ko:K13954,ko:K19954
T189k141_43078_1	172.142	Quorum sensing	0.00332529	-0.597425	-	HATPase_c,HisKA	ko:K07645
T059k141_23882_1	310.335	Secondary metabolism	0.00332786	-0.597386	hisH	GATase	ko:K02501
T189k141_14199_1	474.319	Secondary metabolism	0.00350641	-0.594753	purL	AIRS_C,GATase_5	ko:K01952
LS082k141_386_1	1542.12	Secondary metabolism	0.00354005	-0.59427	glcD	FAD-oxidase_C,FAD_binding_4	ko:K00102,ko:K00104,ko:K03777
T189k141_48735_1	647.968	Secondary metabolism	0.00354942	-0.594136	katE	Catalase,Catalase-rel,DJ-1_PfpI	ko:K03781
LS069k141_29789_1	363.168	Secondary metabolism	0.00358813	-0.593585	-	PALP	ko:K06001
O107k141_47014_1	100.532	Secondary metabolism	0.00359305	-0.593516	ilvD2	ILVD_EDD	ko:K01687
T059k141_41646_2	471.203	Secretion system	0.00362155	-0.593114	-	T4SS-DNA_transf	ko:K03205
LS075k141_502_1	112.408	Secondary metabolism	0.00367337	-0.592391	hemX	HemX	ko:K02496,ko:K13543
T189k141_50911_1	285.392	Secondary metabolism	0.00367337	-0.592391	pgi	PGI	ko:K01810
LS024k141_15999_1	1288.71	Secondary metabolism	0.00384078	-0.590111	ilvA	PALP,Thr_dehydrat_C	ko:K01754
LS069k141_36237_1	237.948	Biofilm formation	0.00386615	-0.589772	srpH	Hexapep,SATase_N	ko:K00640
T059k141_28194_1	541.909	Quorum sensing	0.00388651	-0.589502	aroG	DAHP_synth_1	ko:K01626
O107k141_17333_1	426.037	Secondary metabolism	0.00390253	-0.589291	lpdG	Pyr_redox_2,Pyr_redox_dim	ko:K00382
LS075k141_30134_1	626.489	Biofilm formation	0.00412466	-0.586427	icmF	IcmF-related,IcmF_C,ImcF-related_N	ko:K11891
T059k141_43899_1	650.41	Secondary metabolism	0.00413845	-0.586254	-	DHDPS	ko:K01714
LS069k141_38392_2	947.707	Quorum sensing	0.00426793	-0.584649	-	Response_reg,Trans_reg_C	ko:K02483,ko:K07666
LS179k141_20517_1	602.079	Quorum sensing	0.00430771	-0.584163	-	BPD_transp_2	ko:K01997
LS069k141_872_1	430.885	Secondary metabolism	0.00432511	-0.583952	pcaF	Thiolase_C,Thiolase_N	ko:K00626,ko:K00632
O107k141_48426_1	612.86	Biofilm formation	0.00435828	-0.583552	pilL	CheW,H-kinase_dim,HATPase_c,Hpt,Response_reg	ko:K02487,ko:K06596
LS179k141_28814_2	531.349	Biofilm formation	0.00436592	-0.58346	-	Peptidase_C26	ko:K01658,ko:K07010
T189k141_48820_1	533.023	Secondary metabolism	0.00458211	-0.580916	-	UbiD	ko:K03182,ko:K16874
T189k141_1793_1	662.289	Secondary metabolism	0.00463789	-0.580275	-	Asn_synthase,GATase_7	ko:K01953
LS075k141_21865_1	793.688	Quorum sensing	0.00472288	-0.579312	ftsY	SRP54,SRP54_N	ko:K03110
T059k141_4583_1	284.114	Biofilm formation	0.00486016	-0.577786	-	FHA	ko:K07169,ko:K11913
T189k141_10724_2	335.549	Biofilm formation	0.00510815	-0.575118	rpoN	Sigma54_AID,Sigma54_CBD,Sigma54_DBD	ko:K03092
T189k141_39881_1	1129.79	Biofilm formation	0.00520413	-0.574115	paaK_2	AMP-binding,AMP-binding_C_2	ko:K01912
LS082k141_26313_1	296.721	Secondary metabolism	0.00530351	-0.573092	argE	M20_dimer,Peptidase_M20,Peptidase_M28	ko:K01438
LS082k141_47349_2	812.436	Quorum sensing	0.00547509	-0.571363	-	BPD_transp_2	ko:K01998
S009k141_25161_1	324.028	Secondary metabolism	0.00557072	-0.570418	katE	Catalase,Catalase-rel,DJ-1_PfpI	ko:K03781
T059k141_12250_2	427.969	Secondary metabolism	0.00563612	-0.56978	hisZ	tRNA-synt_His	ko:K02502
S009k141_24034_2	372.141	Quorum sensing	0.00563662	-0.569775	ribD	RibD_C,dCMP_cyt_deam_1	ko:K01498,ko:K11752
LS069k141_14080_1	606.099	Biofilm formation	0.00569282	-0.569232	pilB	T2SSE,T2SSE_N	ko:K02454,ko:K02504,ko:K02652
LS218k141_10857_1	252.603	Secondary metabolism	0.00571113	-0.569056	fadA	Thiolase_C,Thiolase_N	ko:K00626
T059k141_35536_1	1629.31	Secondary metabolism	0.00576728	-0.568519	pykA	PK,PK_C	ko:K00873
LS020k141_1294_1	93.2306	Quorum sensing	0.00579637	-0.568242	-	BPD_transp_2	ko:K01998
LS179k141_31998_2	204.443	Quorum sensing	0.00579637	-0.568242	-	AMP-binding	ko:K01897
LS184k141_18013_1	426.56	Secondary metabolism	0.00581588	-0.568057	argG	Arginosuc_synth	ko:K01940
O107k141_40391_2	856.148	Quorum sensing	0.00581709	-0.568046	-	ABC_tran,BCA_ABC_TP_C	ko:K01995
S009k141_10841_1	442.633	Secondary metabolism	0.00588148	-0.56744	apbA	ApbA,ApbA_C	ko:K00077
LS082k141_9190_2	846.411	Secondary metabolism	0.00606366	-0.565754	tdcB	PALP	ko:K01754
LS069k141_38653_2	752.189	Secondary metabolism	0.00611427	-0.565293	-	4HBT	ko:K19222
LS069k141_41824_1	389.035	Secondary metabolism	0.00612822	-0.565166	eno2	Enolase_C,Enolase_N	ko:K01689
T054k141_44145_1	95.7739	Secondary metabolism	0.00612822	-0.565166	glgX	Alpha-amylase,CBM_48	ko:K01214,ko:K02438
LS179k141_8502_1	1142.57	Biofilm formation	0.00618493	-0.564655	gspN	T2SSN	ko:K02463
T059k141_1123_1	798.299	Secondary metabolism	0.0062195	-0.564345	ribE	Lum_binding	ko:K00793
LS069k141_2214_1	142.632	Secondary metabolism	0.00629997	-0.563629	treZ	Alpha-amylase,CBM_48,DUF3459	ko:K00700,ko:K01236
O107k141_2199_1	1015.19	Biofilm formation	0.00635137	-0.563175	ompR	Response_reg,Trans_reg_C	ko:K07659
LS076k141_23984_1	423.96	Secretion system	0.00644345	-0.56237	-	DotU,OmpA	ko:K11892
LS069k141_19655_1	667.636	Secondary metabolism	0.00648885	-0.561977	glcB	Malate_synthase	ko:K01638
O107k141_28194_2	1010.68	Quorum sensing	0.00651377	-0.561762	livM	BPD_transp_2	ko:K01998
T189k141_47326_2	918.916	Biofilm formation	0.00658033	-0.561191	ragD	GAF_3,PelD_GGDEF	ko:K21009
LS024k141_38030_1	166.325	Biofilm formation	0.00665546	-0.560553	ysrR	GerE,Response_reg	ko:K07687,ko:K07688
O107k141_34852_1	136.976	Biofilm formation	0.00676092	-0.559667	icmF2	IcmF-related,IcmF_C,ImcF-related_N	ko:K11891
LS082k141_34326_1	440.626	Quorum sensing	0.00679319	-0.559398	-	OEP	ko:K18139
LS082k141_38995_1	756.449	Biofilm formation	0.00695224	-0.558088	ppkA	Pkinase	ko:K11912
T189k141_27194_2	132.22	Secondary metabolism	0.0070274	-0.557477	-	Aminotran_1_2	ko:K00812
T189k141_28970_1	258.455	Secondary metabolism	0.0070274	-0.557477	hisH	GATase	ko:K02501
T059k141_50634_1	662.205	Secondary metabolism	0.00704598	-0.557327	ilvB2	TPP_enzyme_C,TPP_enzyme_M,TPP_enzyme_N	ko:K01652
LS180k141_32900_1	530.557	Biofilm formation	0.00709758	-0.556912	icmF	IcmF-related,IcmF_C,ImcF-related_N	ko:K11891
LS069k141_24941_1	906.265	Quorum sensing	0.00714217	-0.556555	-	BPD_transp_1	ko:K02053
LS075k141_11522_2	978.623	Secondary metabolism	0.00734087	-0.554988	-	ECH_1	ko:K18383
LS082k141_21894_4	159.312	Secondary metabolism	0.00749538	-0.553793	-	Biotin_carb_C,Biotin_carb_N,CPSase_L_D2	ko:K01961
LS075k141_32282_1	964.526	Secondary metabolism	0.007561	-0.553292	gcvH	GCV_H	ko:K02437
O107k141_45635_1	177.909	Quorum sensing	0.00756928	-0.553229	ftsY	SRP54,SRP54_N	ko:K03110
O107k141_43277_1	396.748	Secondary metabolism	0.00761957	-0.552847	aroA	Cytidylate_kin,EPSP_synthase	ko:K00800
O107k141_38556_2	435.625	Secondary metabolism	0.00772743	-0.552036	-	Aminotran_1_2	ko:K00817
T059k141_43796_1	521.027	Quorum sensing	0.00772743	-0.552036	-	BPD_transp_2	ko:K01998
LS082k141_41365_1	545.753	Secondary metabolism	0.00774735	-0.551887	gcd	PQQ,PQQ_2	ko:K00117,ko:K05358
LS068k141_28479_1	193.642	Secondary metabolism	0.00782297	-0.551326	acsA	ACAS_N,AMP-binding,AMP-binding_C	ko:K01895
S009k141_11995_1	194.91	Secondary metabolism	0.00786008	-0.551051	accC	Biotin_carb_C,Biotin_carb_N,CPSase_L_D2	ko:K01961
LS022k141_6177_1	869.174	Quorum sensing	0.00796841	-0.550257	-	ABC_tran	ko:K01996
LS069k141_7744_2	632.941	Biofilm formation	0.00799863	-0.550038	-	CHASE8,GAF_2,GGDEF	ko:K21021
LS179k141_15532_1	163.467	Secondary metabolism	0.00805808	-0.549607	-	AMP-binding,AMP-binding_C	ko:K01895
T189k141_15170_2	654.89	Biofilm formation	0.00812299	-0.54914	-	PilN	ko:K02461
O107k141_12737_2	1094.54	Secondary metabolism	0.00812514	-0.549124	argF	OTCace,OTCace_N	ko:K00611
T059k141_45031_1	784.328	Secondary metabolism	0.00823788	-0.54832	hisD	Histidinol_dh	ko:K00013
T059k141_19430_2	794.639	Biofilm formation	0.00843535	-0.546933	gspD	Secretin,Secretin_N	ko:K02453
LS024k141_49100_2	478.3	Quorum sensing	0.0084545	-0.5468	-	BPD_transp_1	ko:K02033
LS218k141_11697_1	166.287	Secondary metabolism	0.00856542	-0.546035	pfp	PFK	ko:K00895,ko:K21071
LS082k141_26469_1	267.089	Quorum sensing	0.00863053	-0.545589	-	ABC_tran,oligo_HPY	ko:K02031
LS068k141_560_1	496.508	Secondary metabolism	0.00884007	-0.544173	gcd	PQQ,PQQ_2	ko:K00117,ko:K05358
LS069k141_34630_2	250.204	Biofilm formation	0.00890735	-0.543724	clpV	AAA,AAA_2,ClpB_D2-small,Clp_N	ko:K11907
O107k141_20661_2	1031.54	Secondary metabolism	0.00897906	-0.543249	trpC	IGPS	ko:K01609
S009k141_21862_2	186.87	Quorum sensing	0.00899298	-0.543157	-	Peripla_BP_6	ko:K01999
LS075k141_828_1	471.614	Biofilm formation	0.0090311	-0.542906	-	HATPase_c,HisKA,PAS_7,Response_reg,dCache_1	ko:K10819,ko:K20975
LS022k141_18459_1	1206.74	Quorum sensing	0.00910356	-0.542431	-	HTH_3	ko:K20374,ko:K21405
LS082k141_38600_2	905.856	Quorum sensing	0.00915099	-0.542122	-	ABC_tran,oligo_HPY	ko:K02031
LS075k141_25427_2	710.983	Quorum sensing	0.00915563	-0.542092	-	ABC_tran,TOBE_2	ko:K02052
T189k141_50230_1	664.338	Biofilm formation	0.00924498	-0.541513	-	FHA	ko:K07169,ko:K11913
T189k141_7429_1	592.671	Quorum sensing	0.00931062	-0.541091	-	ABC_tran	ko:K01996
LS024k141_23681_1	381.893	Biofilm formation	0.00932504	-0.540999	icmF	IcmF-related,IcmF_C,ImcF-related_N	ko:K11891
S009k141_23457_1	189.022	Quorum sensing	0.009424	-0.540368	-	VirB8	ko:K20531
S009k141_20562_1	407.648	Quorum sensing	0.00952224	-0.539747	ftsY	SRP54,SRP54_N	ko:K03110
T189k141_21428_1	642.235	Secondary metabolism	0.00962678	-0.539092	plsY	G3P_acyltransf	ko:K08591
T059k141_6444_1	193.357	Biofilm formation	0.00963784	-0.539023	manC	MannoseP_isomer,NTP_transferase	ko:K00971,ko:K16011
LS075k141_28032_1	477.105	Biofilm formation	0.00986768	-0.537604	pilL	CheW,H-kinase_dim,HATPase_c,Hpt,Response_reg	ko:K02487,ko:K06596
LS179k141_24458_2	1006.61	Secondary metabolism	0.009894	-0.537443	acd12	Acyl-CoA_dh_1,Acyl-CoA_dh_M,Acyl-CoA_dh_N	ko:K00249
T189k141_40888_1	343.299	Secondary metabolism	0.0101281	-0.536029	purC	SAICAR_synt	ko:K01923
LS180k141_21879_1	444.532	Biofilm formation	0.0103822	-0.534524	envZ	HAMP,HATPase_c,HisKA	ko:K07638
T059k141_8481_1	988.427	Quorum sensing	0.0104095	-0.534364	-	ABC_tran,BCA_ABC_TP_C,BPD_transp_2	ko:K01995,ko:K01998
LS082k141_27512_1	772.173	Secondary metabolism	0.010471	-0.534005	iaaA	Asparaginase_2	ko:K01424,ko:K13051
LS075k141_30895_1	256.369	Secondary metabolism	0.0105774	-0.533388	-	Coprogen_oxidas	ko:K00228
T189k141_25384_1	946.668	Secondary metabolism	0.0106348	-0.533058	-	ADSL_C,Lyase_1	ko:K01756,ko:K01857
T123k141_6563_1	335.267	Secondary metabolism	0.0106673	-0.532871	pld1	Aldo_ket_red	ko:K00064
O107k141_20867_2	307.173	Biofilm formation	0.0107557	-0.532366	chpA	CheW,H-kinase_dim,HATPase_c,Hpt,Response_reg	ko:K02487,ko:K06596
T123k141_10474_1	81.5737	Biofilm formation	0.0108826	-0.531646	gspD	Secretin,Secretin_N	ko:K02453
T189k141_24799_1	947.811	Secondary metabolism	0.0108961	-0.53157	-	Aminotran_3	ko:K00821
T059k141_124_1	651.353	Secondary metabolism	0.0109472	-0.531283	putA	Aldedh,Pro_dh,Pro_dh-DNA_bdg	ko:K00249,ko:K00294,ko:K13821
LS024k141_31820_1	665.864	Secretion system	0.0111008	-0.530426	traG	T4SS-DNA_transf	ko:K03205
O107k141_19803_2	633.734	Quorum sensing	0.0111225	-0.530305	-	BPD_transp_2	ko:K01998
LS075k141_26571_1	195.348	Quorum sensing	0.0111401	-0.530207	fadD	AMP-binding,AMP-binding_C	ko:K01897
T054k141_45960_1	157.336	Biofilm formation	0.0112148	-0.529795	icmF	IcmF-related,IcmF_C,ImcF-related_N	ko:K11891
T189k141_49884_2	715.015	Quorum sensing	0.0113764	-0.528911	-	BPD_transp_1,OppC_N	ko:K02034
T059k141_2525_1	249.823	Secondary metabolism	0.0114299	-0.528621	sdaA	SDH_alpha,SDH_beta	ko:K01752
T189k141_46253_1	745.249	Secondary metabolism	0.0114317	-0.528611	acnB	Aconitase,Aconitase_2_N,Aconitase_B_N	ko:K01682
LS024k141_30851_2	1082.83	Quorum sensing	0.0115288	-0.528086	secB	SecB	ko:K03071
T059k141_44931_1	505.698	Secondary metabolism	0.0115288	-0.528086	ilvD	ILVD_EDD	ko:K01687
T189k141_10793_2	418.604	Secondary metabolism	0.0115542	-0.52795	ghrA	2-Hacid_dh_C	ko:K12972
T123k141_11369_1	679.507	Biofilm formation	0.0115961	-0.527725	-	DUF2094	ko:K11890
LS069k141_13975_2	1270.82	Secondary metabolism	0.0116302	-0.527543	metC2	Cys_Met_Meta_PP	ko:K01760
LS081k141_18287_1	799.637	Secondary metabolism	0.0119241	-0.525989	glyA2	SHMT	ko:K00600
LS075k141_24610_1	454.143	Secondary metabolism	0.0124328	-0.523371	fbp	FBPase	ko:K03841
T059k141_15100_2	651.853	Quorum sensing	0.0125601	-0.52273	-	ABC_tran,oligo_HPY	ko:K02032
T189k141_36127_1	376.925	Biofilm formation	0.0128341	-0.521367	ladS	7TMR-DISMED2,7TMR-DISM_7TM,HATPase_c,HisKA,Response_reg	ko:K20971
T189k141_16056_1	414.709	Secondary metabolism	0.0129073	-0.521007	glyA3	SHMT	ko:K00600
T189k141_13567_1	453.67	Secondary metabolism	0.012968	-0.52071	ispH	LYTB	ko:K03527
T059k141_12691_1	1325.77	Secondary metabolism	0.0130244	-0.520434	-	Acyl-CoA_dh_1,Acyl-CoA_dh_M,Acyl-CoA_dh_N	ko:K00249
LS069k141_18049_2	816.382	Biofilm formation	0.0132167	-0.519503	gspG	N_methyl,T2SSG	ko:K02456
LS069k141_28641_1	291.784	Secondary metabolism	0.0132297	-0.519441	eno	Enolase_C,Enolase_N	ko:K01689
O107k141_38841_1	919.84	Secondary metabolism	0.0132617	-0.519287	ctaB	UbiA	ko:K02257
T189k141_45644_1	427.395	Quorum sensing	0.0134156	-0.518552	aroF	DAHP_synth_2	ko:K01626
S009k141_2720_1	485.783	Biofilm formation	0.0134738	-0.518275	pgaA	TPR_16,TPR_19	ko:K11935
O107k141_26576_1	215.623	Secondary metabolism	0.0136398	-0.517493	metK	S-AdoMet_synt_C,S-AdoMet_synt_M,S-AdoMet_synt_N	ko:K00789
O107k141_2226_1	200.069	Secondary metabolism	0.013669	-0.517356	-	Asparaginase	ko:K01424
LS075k141_8503_2	697.021	Quorum sensing	0.0136992	-0.517215	livM	BPD_transp_2,DUF3382	ko:K01998
O107k141_39162_2	424.561	Quorum sensing	0.0137339	-0.517052	-	DUF4141	ko:K20266
T189k141_44752_1	357.655	Biofilm formation	0.0140604	-0.515544	impC3	VipB	ko:K11900
T189k141_31234_1	809.028	Quorum sensing	0.0141312	-0.51522	-	AMP-binding,AMP-binding_C	ko:K01897
T059k141_25632_1	970.622	Quorum sensing	0.0142465	-0.514696	-	SBP_bac_8	ko:K02055
T123k141_13777_1	1232.35	Quorum sensing	0.0142465	-0.514696	-	Peripla_BP_6	ko:K01999
T189k141_31053_1	813.584	Secondary metabolism	0.0142501	-0.51468	argH	ASL_C2,Lyase_1	ko:K01755
T189k141_5758_1	617.391	Secondary metabolism	0.0142501	-0.51468	ilvD3	ILVD_EDD	ko:K01687,ko:K22186
LS082k141_36273_1	305.429	Secondary metabolism	0.0143084	-0.514417	-	TPP_enzyme_C,TPP_enzyme_M,TPP_enzyme_N	ko:K01652
T059k141_19652_1	432.992	Secondary metabolism	0.0143815	-0.514088	acnA	Aconitase,Aconitase_C	ko:K01681
S007k141_17494_1	153.09	Quorum sensing	0.0144769	-0.51366	-	CagE_TrbE_VirB	ko:K20530
T059k141_26844_1	1023.52	Secondary metabolism	0.0146897	-0.512714	tdcB	ACT,ACT_4,PALP	ko:K01754
LS075k141_5303_1	705.686	Biofilm formation	0.0147188	-0.512586	gmr	EAL,GGDEF,MHYT	ko:K21023
LS179k141_27778_1	1081.73	Secondary metabolism	0.0148505	-0.512008	aceE	Transketolase_N	ko:K00163
T059k141_35073_1	755.153	Biofilm formation	0.0150235	-0.511254	-	HATPase_c,HisKA,Hpt,PAS_3,PAS_4,Response_reg	ko:K07677
T189k141_47148_1	316.853	Biofilm formation	0.015361	-0.509803	pslG	Cellulase	ko:K21000
T189k141_33930_1	375.395	Secondary metabolism	0.0154052	-0.509615	argC	Semialdhyde_dh,Semialdhyde_dhC	ko:K00145
O107k141_19376_2	623.701	Quorum sensing	0.0154624	-0.509372	-	Peripla_BP_6	ko:K01999
LS077k141_8593_1	238.618	Quorum sensing	0.015469	-0.509344	livM	BPD_transp_2,DUF3382	ko:K01998
O107k141_43760_1	1141.75	Secondary metabolism	0.0154813	-0.509293	acnD	Aconitase,Aconitase_C	ko:K01681,ko:K20455
T054k141_16316_1	280.719	Secondary metabolism	0.0156181	-0.508715	gpmB	His_Phos_1	ko:K15634
T059k141_43813_1	306.707	Secondary metabolism	0.0156181	-0.508715	katE	Catalase,Catalase-rel,DJ-1_PfpI	ko:K03781
LS075k141_20914_1	605.201	Biofilm formation	0.0159251	-0.507435	-	Response_reg,T2SSE,T2SSE_N	ko:K02454
LS179k141_18693_1	355.345	Secondary metabolism	0.0159264	-0.50743	phbA	Thiolase_C,Thiolase_N	ko:K00626
T119k141_5053_1	547.14	Secretion system	0.0162121	-0.506257	vgrG1	Gp5_C,Phage_GPD	ko:K11904
LS069k141_2182_1	478.11	Quorum sensing	0.0162837	-0.505965	ftsY	SRP54,SRP54_N	ko:K03110
T189k141_19858_1	974.864	Secondary metabolism	0.016363	-0.505644	tyrB	Aminotran_1_2	ko:K00832
LS082k141_23897_1	176.531	Secondary metabolism	0.0164755	-0.50519	katE	Catalase,Catalase-rel,DJ-1_PfpI	ko:K03781
T119k141_30217_1	444.78	Biofilm formation	0.0166225	-0.5046	-	TPR_15,TPR_19	ko:K21007
O107k141_40279_1	176.769	Secondary metabolism	0.0168613	-0.503652	lao	Amino_oxidase	ko:K00274
LS179k141_14075_1	269.597	Quorum sensing	0.0169129	-0.503448	-	Peripla_BP_6	ko:K01999
T189k141_41098_1	411.934	Secondary metabolism	0.016943	-0.50333	putA	Aldedh,Pro_dh,Pro_dh-DNA_bdg	ko:K00249,ko:K00294,ko:K13821
LS069k141_22223_1	668.818	Secondary metabolism	0.0169827	-0.503173	fumA	Fumerase,Fumerase_C	ko:K01676
T054k141_13653_1	447.713	Quorum sensing	0.0169827	-0.503173	trbE	CagE_TrbE_VirB	ko:K20530
LS069k141_16168_1	395.381	Secretion system	0.0171781	-0.50241	-	DotU,OmpA	ko:K11892
T054k141_14436_2	397.516	Secondary metabolism	0.0171781	-0.50241	bkdA2	Transket_pyr,Transketolase_C	ko:K00167
LS075k141_19802_1	140.054	Secretion system	0.0173432	-0.50177	pilD	DiS_P_DiS,Peptidase_A24	ko:K02464,ko:K02654
O107k141_40663_1	290.777	Quorum sensing	0.0173471	-0.501755	-	BPD_transp_2	ko:K01997
T119k141_5409_1	622.487	Biofilm formation	0.0174953	-0.501185	rpoN2	Sigma54_AID,Sigma54_CBD,Sigma54_DBD	ko:K03092
LS069k141_32983_1	139.482	Secondary metabolism	0.0175616	-0.500931	-	Asn_synthase,GATase_7	ko:K01953
O107k141_18762_1	1306.06	Secondary metabolism	0.0165152	0.50503	-	DEAD,GUCT,Helicase_C,RRM_1	ko:K16911
LS218k141_16386_3	142.076	Secondary metabolism	0.0149052	0.511768	-	Citrate_synt	ko:K01647
T119k141_11365_1	164.312	Secondary metabolism	0.014889	0.511839	hemD	HEM4	ko:K01719
LS077k141_11958_1	2797.27	Secondary metabolism	0.0126281	0.522389	-	PGI	ko:K01810
T054k141_15390_2	915.864	Quorum sensing	0.00941864	0.540402	secY	SecY	ko:K03076
T270k141_16157_2	455.102	Secondary metabolism	0.00911339	0.542367	hisF	His_biosynth	ko:K02500
S131k141_2287_1	728.228	Quorum sensing	0.00877705	0.544596	secA	Helicase_C,SecA_DEAD,SecA_PP_bind,SecA_SW	ko:K03070
T270k141_26657_1	167.258	Secondary metabolism	0.00766437	0.552509	gltB	GATase_2,GXGXG,Glu_syn_central,Glu_synthase	ko:K00265,ko:K00284
T274k141_13863_1	923.18	Secretion system	0.00703234	0.557437	-	Phage_GPD,Prok-TraM	ko:K11904
T119k141_16870_1	149.654	Secondary metabolism	0.0070274	0.557477	ilvD	ILVD_EDD	ko:K01687
LS081k141_30553_1	1845.51	Secondary metabolism	0.00596038	0.566704	-	COX15-CtaA	ko:K02259
S007k141_10060_1	599.839	Secondary metabolism	0.00526663	0.57347	trpD	Glycos_trans_3N,Glycos_transf_3	ko:K00766
T270k141_27193_2	212.447	Secretion system	0.00410334	0.586697	tolC	OEP	ko:K12340
LS024k141_37094_1	1336.95	Secondary metabolism	0.0040072	0.587925	-	Aldedh	ko:K00128
T054k141_37170_1	703.101	Secondary metabolism	0.00068338	0.667815	glyA	SHMT	ko:K00600
T189k141_26526_1	292.897	Secondary metabolism	8.79951e-05	0.738118	trpB	PALP	ko:K01696

[truncated: 4 more sheets: Table S11, Table S12, Table S13, Table S14]
